# Supplementary material for: Alcohol and cannabis use during the COVID-19 pandemic among transgender, gender-diverse, and cisgender adults in Canada
Source: BMC Public Health. 2022 Mar 7;22:452. doi: 10.1186/s12889-022-12779-9 (PMC8899793; doi:10.1186/s12889-022-12779-9)
Supplement: Supplementary file 3 — Additional file 3. Survey data. [file 12889_2022_12779_MOESM3_ESM.xls]

## Sheet: Sheet1
respid	status	l	hwave	qconsentagreement	prov	hregion	Age_groups	hage	hgender	hhousehold	hchildren	living_area	halc_cat	can_cat	educ	marital_stat	racial_grp	age18_39	age40_59	age60plus	Male	Female	Other_sex	more_alcohol	same_alcohol	less_alcohol	more_cannabis	same_cannabis	less_cannabis	feltdepressed	notdepressed	feltlonely	notlonely	felthopeful	nothopeful	anxiety_modsev	notanxious	live_alone	live_others	kids	nokids	Urban	Suburban	Rural	College	High_school	Post_secondary	University	Separated
6870	complete	English	5	Yes, I agree to participate	Nova Scotia	QC/ATL	18 to 29 years	18-39	Male	Live with others	No Kids	Suburban area	no/nondrinker	no	University degree/diploma	Not married/Single	White	1	0	0	1	0	0	0	1	0	0	1	0	0	1	0	1	1	0	0	1	0	1	0	1	0	1	0	0	0	0	1	0
6069	complete	English	5	Yes, I agree to participate	Ontario	ON	18 to 29 years	18-39	Female	Live with others	No Kids	Urban area	no/nondrinker	no	University degree/diploma	Married/living with partner	Asian	1	0	0	0	1	0	0	0	1	0	0	1	1	0	1	0	0	1	0	1	0	1	0	1	1	0	0	0	0	0	1	0
1904	complete	English	5	Yes, I agree to participate	Ontario	ON	30 to 39 years	18-39	Female	Live with others	No Kids	Urban area	no/nondrinker	no	University degree/diploma	Married/living with partner	White	1	0	0	0	1	0	0	1	0	0	1	0	0	1	0	1	0	1	0	1	0	1	0	1	1	0	0	0	0	0	1	0
1279	complete	English	5	Yes, I agree to participate	British Columbia	BC	30 to 39 years	18-39	Male	Live with others	Kids	Urban area	no/nondrinker	no	University degree/diploma	Married/living with partner		1	0	0	1	0	0	0	1	0	0	1	0	1	0	1	0	0	1	1	0	0	1	1	0	1	0	0	0	0	0	1	0
2623	complete	English	5	Yes, I agree to participate	Saskatchewan	SK/MN	70 years and over	60+	Male	Live with others	No Kids	Urban area	Heavy driking	no	University degree/diploma	Married/living with partner	White	0	0	1	1	0	0	1	0	0	0	1	0	0	1	0	1	0	1	0	1	0	1	0	1	1	0	0	0	0	0	1	0
4804	complete	English	5	Yes, I agree to participate	Ontario	ON	30 to 39 years	18-39	Male	Live with others	Kids	Urban area	Heavy driking	yes	University degree/diploma	Married/living with partner	Black/Indigenous/Arab/latinos	1	0	0	1	0	0	0	0	1	0	0	1	0	1	0	1	0	1	0	1	0	1	1	0	1	0	0	0	0	0	1	0
2583	complete	English	5	Yes, I agree to participate	Alberta	AB	30 to 39 years	18-39	Male	Live alone	No Kids	Urban area	Heavy driking	no	University degree/diploma	Not married/Single	Asian	1	0	0	1	0	0	1	0	0	0	1	0	0	1	1	0	0	1	0	1	1	0	0	1	1	0	0	0	0	0	1	0
855	complete	English	5	Yes, I agree to participate	Ontario	ON	30 to 39 years	18-39	Female	Live with others	No Kids	Suburban area	no/nondrinker	no	University degree/diploma	Not married/Single	White	1	0	0	0	1	0	1	0	0	0	1	0	0	1	0	1	1	0	0	1	0	1	0	1	0	1	0	0	0	0	1	0
5982	complete	English	5	Yes, I agree to participate	Alberta	AB	40 to 49 years	40-59	Female	Live with others	No Kids	Urban area	no/nondrinker	no	High school or less	Divorced/Separated/Widowed	White	0	1	0	0	1	0	0	1	0	0	1	0	0	1	1	0	0	1	0	1	0	1	0	1	1	0	0	0	1	0	0	1
2314	complete	English	5	Yes, I agree to participate	Ontario	ON	30 to 39 years	18-39	Female	Live with others	Kids	Suburban area	no/nondrinker	no	University degree/diploma	Married/living with partner	Asian	1	0	0	0	1	0	0	1	0	0	1	0	0	1	0	1	1	0	0	1	0	1	1	0	0	1	0	0	0	0	1	0
3746	complete	English	5	Yes, I agree to participate	Alberta	AB	18 to 29 years	18-39	Female	Live with others	No Kids	Urban area	no/nondrinker	no	University degree/diploma	Not married/Single	Asian	1	0	0	0	1	0	0	1	0	0	1	0	0	1	0	1	0	1	0	1	0	1	0	1	1	0	0	0	0	0	1	0
557	complete	English	5	Yes, I agree to participate	Manitoba	SK/MN	70 years and over	60+	Male	Live with others	No Kids	Suburban area	Heavy driking	no	Some post-secondary	Married/living with partner	White	0	0	1	1	0	0	0	1	0	0	1	0	0	1	0	1	1	0	0	1	0	1	0	1	0	1	0	0	0	1	0	0
6173	complete	English	5	Yes, I agree to participate	Manitoba	SK/MN	50 to 59 years	40-59	Male	Live with others	No Kids	Rural area	Heavy driking	no	Some post-secondary	Married/living with partner	White	0	1	0	1	0	0	0	1	0	0	1	0	0	1	0	1	1	0	0	1	0	1	0	1	0	0	1	0	0	1	0	0
3956	complete	English	5	Yes, I agree to participate	Ontario	ON	40 to 49 years	40-59	Male	Live alone	No Kids	Urban area	no/nondrinker	no	Some post-secondary	Not married/Single	White	0	1	0	1	0	0	0	1	0	0	1	0	1	0	1	0	0	1	1	0	1	0	0	1	1	0	0	0	0	1	0	0
1609	complete	English	5	Yes, I agree to participate	British Columbia	BC	30 to 39 years	18-39	Female	Live with others	No Kids	Rural area	Heavy driking	no	University degree/diploma	Married/living with partner	White	1	0	0	0	1	0	0	0	1	0	1	0	1	0	1	0	0	1	0	1	0	1	0	1	0	0	1	0	0	0	1	0
5048	complete	English	5	Yes, I agree to participate	British Columbia	BC	30 to 39 years	18-39	Male	Live with others	Kids	Urban area	no/nondrinker	no	Some post-secondary	Divorced/Separated/Widowed	Asian	1	0	0	1	0	0	0	1	0	0	1	0	0	1	0	1	1	0	0	1	0	1	1	0	1	0	0	0	0	1	0	1
6642	complete	English	5	Yes, I agree to participate	Alberta	AB	30 to 39 years	18-39	Female	Live with others	No Kids	Suburban area	no/nondrinker	no	University degree/diploma	Married/living with partner	Asian	1	0	0	0	1	0	0	0	1	0	1	0	1	0	0	1	0	1	0	1	0	1	0	1	0	1	0	0	0	0	1	0
6802	complete	English	5	Yes, I agree to participate	British Columbia	BC	30 to 39 years	18-39	Female	Live with others	No Kids	Urban area	Heavy driking	no	University degree/diploma	Married/living with partner	White	1	0	0	0	1	0	1	0	0	0	1	0	0	1	0	1	1	0	1	0	0	1	0	1	1	0	0	0	0	0	1	0
2644	complete	English	5	Yes, I agree to participate	British Columbia	BC	60 to 69 years	60+	Female	Live alone	No Kids	Suburban area	no/nondrinker	no	University degree/diploma	Divorced/Separated/Widowed	White	0	0	1	0	1	0	0	0	1	0	1	0	0	1	0	1	1	0	0	1	1	0	0	1	0	1	0	0	0	0	1	1
2415	complete	English	5	Yes, I agree to participate	Ontario	ON	18 to 29 years	18-39	Female	Live alone	No Kids	Rural area	no/nondrinker	yes	University degree/diploma	Not married/Single	White	1	0	0	0	1	0	0	1	0	1	0	0	1	0	0	1	0	1	1	0	1	0	0	1	0	0	1	0	0	0	1	0
1621	complete	English	5	Yes, I agree to participate	Alberta	AB	60 to 69 years	60+	Female	Live with others	No Kids	Suburban area	Heavy driking	no	College degree/diploma	Married/living with partner	White	0	0	1	0	1	0	1	0	0	0	1	0	0	1	0	1	1	0	0	1	0	1	0	1	0	1	0	1	0	0	0	0
3006	complete	English	5	Yes, I agree to participate	Ontario	ON	30 to 39 years	18-39	Male	Live alone	No Kids	Urban area	Heavy driking	yes	University degree/diploma	Not married/Single	White	1	0	0	1	0	0	0	1	0	0	0	1	1	0	1	0	1	0	1	0	1	0	0	1	1	0	0	0	0	0	1	0
999	complete	English	5	Yes, I agree to participate	British Columbia	BC	40 to 49 years	40-59	Male	Live with others	Kids	Rural area	no/nondrinker	no	High school or less	Not married/Single	Asian	0	1	0	1	0	0	1	0	0	1	0	0	1	0	1	0	0	1	1	0	0	1	1	0	0	0	1	0	1	0	0	0
4803	complete	English	5	Yes, I agree to participate	Ontario	ON	18 to 29 years	18-39	Female	Live with others	No Kids	Urban area	Heavy driking	yes	High school or less	Married/living with partner	White	1	0	0	0	1	0	0	1	0	0	1	0	1	0	1	0	0	1	1	0	0	1	0	1	1	0	0	0	1	0	0	0
2249	complete	English	5	Yes, I agree to participate	Quebec	QC/ATL	18 to 29 years	18-39	Female	Live with others	No Kids	Suburban area	Heavy driking	no	University degree/diploma	Not married/Single	White	1	0	0	0	1	0	0	1	0	0	1	0	0	1	0	1	0	1	0	1	0	1	0	1	0	1	0	0	0	0	1	0
1810	complete	English	5	Yes, I agree to participate	Ontario	ON	40 to 49 years	40-59	Female	Live alone	No Kids	Urban area	no/nondrinker	no	University degree/diploma			0	1	0	0	1	0	0	1	0	0	1	0	0	1	1	0	1	0	1	0	1	0	0	1	1	0	0	0	0	0	1	0
2185	complete	English	5	Yes, I agree to participate	Saskatchewan	SK/MN	60 to 69 years	60+	Male	Live with others	No Kids	Suburban area	no/nondrinker	no	Some post-secondary	Married/living with partner	White	0	0	1	1	0	0	0	1	0	0	1	0	1	0	0	1	1	0	0	1	0	1	0	1	0	1	0	0	0	1	0	0
6869	complete	English	5	Yes, I agree to participate	Alberta	AB	30 to 39 years	18-39	Male	Live with others	Kids	Urban area	no/nondrinker	no	University degree/diploma	Married/living with partner	Asian	1	0	0	1	0	0							0	1	0	1	1	0	0	1	0	1	1	0	1	0	0	0	0	0	1	0
6239	complete	English	5	Yes, I agree to participate	British Columbia	BC	30 to 39 years	18-39	Male	Live with others	Kids	Urban area	Heavy driking	no	High school or less	Married/living with partner	White	1	0	0	1	0	0	1	0	0	0	1	0	1	0	1	0	0	1	1	0	0	1	1	0	1	0	0	0	1	0	0	0
3798	complete	English	5	Yes, I agree to participate	Ontario	ON	30 to 39 years	18-39	Male	Live with others	No Kids	Urban area	no/nondrinker	no	University degree/diploma	Married/living with partner	Asian	1	0	0	1	0	0	0	1	0	0	1	0	0	1	0	1	1	0	0	1	0	1	0	1	1	0	0	0	0	0	1	0
1260	complete	English	5	Yes, I agree to participate	British Columbia	BC	50 to 59 years	40-59	Male	Live with others	No Kids	Urban area	no/nondrinker	no	University degree/diploma	Married/living with partner		0	1	0	1	0	0	0	1	0	0	1	0	0	1	0	1	1	0	1	0	0	1	0	1	1	0	0	0	0	0	1	0
4744	complete	English	5	Yes, I agree to participate	British Columbia	BC	50 to 59 years	40-59	Male	Live with others	No Kids	Urban area	no/nondrinker	no	University degree/diploma	Married/living with partner	Asian	0	1	0	1	0	0	0	1	0	0	1	0	0	1	0	1	1	0	0	1	0	1	0	1	1	0	0	0	0	0	1	0
1376	complete	English	5	Yes, I agree to participate	Ontario	ON	50 to 59 years	40-59	Female	Live with others	No Kids	Suburban area	no/nondrinker	no	University degree/diploma	Not married/Single	White	0	1	0	0	1	0	0	1	0	0	1	0	0	1	0	1	1	0	0	1	0	1	0	1	0	1	0	0	0	0	1	0
2987	complete	English	5	Yes, I agree to participate	Ontario	ON	30 to 39 years	18-39	Female	Live alone	No Kids	Suburban area	no/nondrinker	no	College degree/diploma	Not married/Single	White	1	0	0	0	1	0	0	1	0	0	1	0	0	1	1	0	0	1	0	1	1	0	0	1	0	1	0	1	0	0	0	0
1674	complete	English	5	Yes, I agree to participate	Ontario	ON	40 to 49 years	40-59	Male	Live with others	No Kids	Urban area	no/nondrinker	no	University degree/diploma	Married/living with partner	White	0	1	0	1	0	0	0	0	1	0	1	0	0	1	0	1	0	1	0	1	0	1	0	1	1	0	0	0	0	0	1	0
3201	complete	English	5	Yes, I agree to participate	Ontario	ON	40 to 49 years	40-59	Male	Live with others	No Kids	Urban area	no/nondrinker	no	University degree/diploma	Married/living with partner	White	0	1	0	1	0	0	0	1	0	0	1	0	0	1	0	1	1	0	0	1	0	1	0	1	1	0	0	0	0	0	1	0
2906	complete	English	5	Yes, I agree to participate	Nova Scotia	QC/ATL	40 to 49 years	40-59	Male	Live alone	No Kids	Rural area	no/nondrinker	no	University degree/diploma		White	0	1	0	1	0	0	0	1	0				0	1	0	1	0	1	0	1	1	0	0	1	0	0	1	0	0	0	1	0
3675	complete	English	5	Yes, I agree to participate	Alberta	AB	50 to 59 years	40-59	Female	Live with others	No Kids	Suburban area	Heavy driking	no	High school or less	Married/living with partner	Black/Indigenous/Arab/latinos	0	1	0	0	1	0	1	0	0	0	0	1	1	0	1	0	1	0	1	0	0	1	0	1	0	1	0	0	1	0	0	0
2362	complete	English	5	Yes, I agree to participate	Ontario	ON	30 to 39 years	18-39	Female	Live with others	Kids	Rural area	no/nondrinker	no	College degree/diploma	Married/living with partner	White	1	0	0	0	1	0	0	1	0	0	1	0	0	1	0	1	1	0	0	1	0	1	1	0	0	0	1	1	0	0	0	0
4302	complete	English	5	Yes, I agree to participate	Ontario	ON	50 to 59 years	40-59	Male	Live with others	Kids	Urban area	no/nondrinker	yes	University degree/diploma	Married/living with partner	White	0	1	0	1	0	0	0	1	0	1	0	0	0	1	0	1	1	0	0	1	0	1	1	0	1	0	0	0	0	0	1	0
3677	complete	English	5	Yes, I agree to participate	Quebec	QC/ATL	70 years and over	60+	Female	Live alone	No Kids	Urban area	no/nondrinker	no	University degree/diploma	Divorced/Separated/Widowed	White	0	0	1	0	1	0	0	1	0	0	1	0	0	1	0	1	1	0	0	1	1	0	0	1	1	0	0	0	0	0	1	1
1891	complete	English	5	Yes, I agree to participate	Alberta	AB	50 to 59 years	40-59	Female	Live with others	No Kids	Urban area	no/nondrinker	yes	College degree/diploma	Married/living with partner	White	0	1	0	0	1	0	0	1	0	0	1	0	0	1	0	1	0	1	0	1	0	1	0	1	1	0	0	1	0	0	0	0
4138	complete	English	5	Yes, I agree to participate	Ontario	ON	60 to 69 years	60+	Male	Live with others	No Kids	Rural area	Heavy driking	no	College degree/diploma	Married/living with partner	White	0	0	1	1	0	0	0	1	0	0	1	0	0	1	0	1	0	1	0	1	0	1	0	1	0	0	1	1	0	0	0	0
2710	complete	English	5	Yes, I agree to participate	Quebec	QC/ATL	50 to 59 years	40-59	Male	Live with others	No Kids	Urban area	no/nondrinker	no	University degree/diploma	Not married/Single	White	0	1	0	1	0	0	0	1	0	0	1	0	0	1	0	1	1	0	0	1	0	1	0	1	1	0	0	0	0	0	1	0
2353	complete	English	5	Yes, I agree to participate	Alberta	AB	50 to 59 years	40-59	Female	Live with others	Kids	Suburban area	no/nondrinker	no	College degree/diploma	Married/living with partner	White	0	1	0	0	1	0	0	1	0	0	1	0	0	1	0	1	0	1	0	1	0	1	1	0	0	1	0	1	0	0	0	0
2639	complete	English	5	Yes, I agree to participate	Alberta	AB	70 years and over	60+	Male	Live with others	No Kids	Suburban area	Heavy driking	no	University degree/diploma	Married/living with partner	White	0	0	1	1	0	0	0	1	0	0	1	0	0	1	0	1	1	0	0	1	0	1	0	1	0	1	0	0	0	0	1	0
882	complete	English	5	Yes, I agree to participate	Manitoba	SK/MN	40 to 49 years	40-59	Male	Live with others	Kids	Urban area	no/nondrinker	no	College degree/diploma	Married/living with partner	Black/Indigenous/Arab/latinos	0	1	0	1	0	0							0	1	0	1	0	1	0	1	0	1	1	0	1	0	0	1	0	0	0	0
6210	complete	English	5	Yes, I agree to participate	Ontario	ON	30 to 39 years	18-39	Female	Live with others	Kids	Suburban area	no/nondrinker	no	University degree/diploma	Married/living with partner	Black/Indigenous/Arab/latinos	1	0	0	0	1	0	0	1	0	0	1	0	0	1	0	1	1	0	0	1	0	1	1	0	0	1	0	0	0	0	1	0
2236	complete	English	5	Yes, I agree to participate	Ontario	ON	18 to 29 years	18-39	Male	Live alone	No Kids	Urban area	Heavy driking	no	University degree/diploma	Not married/Single	White	1	0	0	1	0	0	0	1	0	0	1	0	0	1	1	0	0	1	0	1	1	0	0	1	1	0	0	0	0	0	1	0
2425	complete	English	5	Yes, I agree to participate	Ontario	ON	40 to 49 years	40-59	Male	Live with others	No Kids	Urban area	no/nondrinker	no	University degree/diploma	Married/living with partner	White	0	1	0	1	0	0	0	1	0	0	1	0	0	1	0	1	0	1	0	1	0	1	0	1	1	0	0	0	0	0	1	0
6840	complete	English	5	Yes, I agree to participate	Alberta	AB	30 to 39 years	18-39	Male	Live with others	No Kids	Urban area	Heavy driking	no	University degree/diploma	Married/living with partner	White	1	0	0	1	0	0	0	0	1	0	0	1	1	0	1	0	0	1	1	0	0	1	0	1	1	0	0	0	0	0	1	0
6194	complete	English	5	Yes, I agree to participate	Ontario	ON	18 to 29 years	18-39	Male	Live with others	No Kids	Suburban area	no/nondrinker	no	University degree/diploma	Not married/Single	White	1	0	0	1	0	0	0	1	0	0	1	0	0	1	0	1	1	0	0	1	0	1	0	1	0	1	0	0	0	0	1	0
2944	complete	English	5	Yes, I agree to participate	Nova Scotia	QC/ATL	30 to 39 years	18-39	Female	Live alone	No Kids	Urban area	no/nondrinker	no	University degree/diploma	Not married/Single	White	1	0	0	0	1	0	0	1	0	0	1	0	1	0	0	1	0	1	1	0	1	0	0	1	1	0	0	0	0	0	1	0
3977	complete	English	5	Yes, I agree to participate	Ontario	ON	30 to 39 years	18-39	Female	Live with others	No Kids	Urban area	no/nondrinker	no	Some post-secondary	Not married/Single	White	1	0	0	0	1	0	0	1	0	0	1	0	1	0	1	0	1	0	1	0	0	1	0	1	1	0	0	0	0	1	0	0
6836	complete	English	5	Yes, I agree to participate	Alberta	AB	40 to 49 years	40-59	Male	Live with others	Kids	Urban area	no/nondrinker	no	University degree/diploma	Married/living with partner	Asian	0	1	0	1	0	0	0	0	1	0	1	0	1	0	1	0	0	1	0	1	0	1	1	0	1	0	0	0	0	0	1	0
2006	complete	English	5	Yes, I agree to participate	British Columbia	BC	60 to 69 years	60+	Male	Live with others	No Kids	Urban area	no/nondrinker	no	University degree/diploma	Married/living with partner	White	0	0	1	1	0	0	0	1	0	0	1	0	0	1	0	1	0	1	0	1	0	1	0	1	1	0	0	0	0	0	1	0
1568	complete	English	5	Yes, I agree to participate	British Columbia	BC	70 years and over	60+	Male	Live alone	No Kids	Rural area	no/nondrinker	no	Some post-secondary	Divorced/Separated/Widowed	White	0	0	1	1	0	0	0	1	0	0	1	0	0	1	0	1	1	0	0	1	1	0	0	1	0	0	1	0	0	1	0	1
2181	complete	English	5	Yes, I agree to participate	Alberta	AB	70 years and over	60+	Female	Live with others	No Kids	Urban area	no/nondrinker	no	College degree/diploma	Divorced/Separated/Widowed	White	0	0	1	0	1	0							1	0	1	0	0	1	1	0	0	1	0	1	1	0	0	1	0	0	0	1
2209	complete	English	5	Yes, I agree to participate	Ontario	ON	18 to 29 years	18-39	Male	Live alone	No Kids	Suburban area	no/nondrinker	no	University degree/diploma	Not married/Single	White	1	0	0	1	0	0	0	1	0	0	1	0	0	1	0	1	1	0	0	1	1	0	0	1	0	1	0	0	0	0	1	0
6783	complete	English	5	Yes, I agree to participate	Newfoundland and Labrador	QC/ATL	18 to 29 years	18-39	Female	Live with others	No Kids	Suburban area	no/nondrinker	no	University degree/diploma	Married/living with partner	White	1	0	0	0	1	0	0	0	1	0	1	0	0	1	0	1	0	1	1	0	0	1	0	1	0	1	0	0	0	0	1	0
4614	complete	English	5	Yes, I agree to participate	British Columbia	BC	40 to 49 years	40-59	Male	Live with others	Kids	Suburban area	no/nondrinker	no	College degree/diploma	Married/living with partner	White	0	1	0	1	0	0	0	1	0	0	1	0	0	1	0	1	1	0	0	1	0	1	1	0	0	1	0	1	0	0	0	0
1377	complete	English	5	Yes, I agree to participate	Ontario	ON	30 to 39 years	18-39	Female	Live alone	No Kids	Suburban area	no/nondrinker	no	Some post-secondary	Not married/Single	White	1	0	0	0	1	0	0	1	0	0	1	0	1	0	1	0	0	1	1	0	1	0	0	1	0	1	0	0	0	1	0	0
1330	complete	English	5	Yes, I agree to participate	Ontario	ON	50 to 59 years	40-59	Female	Live with others	No Kids	Rural area	no/nondrinker	no	College degree/diploma	Married/living with partner	White	0	1	0	0	1	0	0	1	0	0	1	0	0	1	0	1	0	1	0	1	0	1	0	1	0	0	1	1	0	0	0	0
5590	complete	English	5	Yes, I agree to participate	Nova Scotia	QC/ATL	50 to 59 years	40-59	Female	Live alone	No Kids	Rural area	no/nondrinker	yes	High school or less	Not married/Single	White	0	1	0	0	1	0	0	0	1	1	0	0	1	0	1	0	1	0	1	0	1	0	0	1	0	0	1	0	1	0	0	0
303	complete	English	5	Yes, I agree to participate	British Columbia	BC	60 to 69 years	60+	Male	Live with others	No Kids	Suburban area	no/nondrinker	no	Some post-secondary	Married/living with partner	White	0	0	1	1	0	0	0	1	0	0	1	0	0	1	0	1	0	1	0	1	0	1	0	1	0	1	0	0	0	1	0	0
6554	complete	English	5	Yes, I agree to participate	Ontario	ON	18 to 29 years	18-39	Male	Live alone	No Kids	Urban area	no/nondrinker	no	Some post-secondary		Black/Indigenous/Arab/latinos	1	0	0	1	0	0	0	1	0				1	0	1	0	1	0	1	0	1	0	0	1	1	0	0	0	0	1	0	0
3780	complete	English	5	Yes, I agree to participate	Ontario	ON	40 to 49 years	40-59	Male	Live with others	No Kids	Urban area	Heavy driking	yes	College degree/diploma	Married/living with partner	Black/Indigenous/Arab/latinos	0	1	0	1	0	0	0	1	0	1	0	0	0	1	0	1	1	0	0	1	0	1	0	1	1	0	0	1	0	0	0	0
5396	complete	English	5	Yes, I agree to participate	Ontario	ON	50 to 59 years	40-59	Female	Live alone	No Kids	Suburban area	no/nondrinker	no	College degree/diploma	Divorced/Separated/Widowed	White	0	1	0	0	1	0	0	1	0	0	1	0	0	1	1	0	0	1	0	1	1	0	0	1	0	1	0	1	0	0	0	1
341	complete	English	5	Yes, I agree to participate	Ontario	ON	60 to 69 years	60+	Female	Live alone	No Kids	Suburban area	Heavy driking	no	College degree/diploma	Divorced/Separated/Widowed	White	0	0	1	0	1	0	1	0	0	0	1	0	0	1	0	1	1	0	0	1	1	0	0	1	0	1	0	1	0	0	0	1
6476	complete	English	5	Yes, I agree to participate	Nova Scotia	QC/ATL	18 to 29 years	18-39	Female	Live with others	No Kids	Rural area	no/nondrinker	no	Some post-secondary	Not married/Single	White	1	0	0	0	1	0	1	0	0	0	0	1	0	1	0	1	1	0	0	1	0	1	0	1	0	0	1	0	0	1	0	0
6693	complete	English	5	Yes, I agree to participate	Ontario	ON	30 to 39 years	18-39	Female	Live alone	No Kids	Urban area	no/nondrinker	no	University degree/diploma	Not married/Single	White	1	0	0	0	1	0	0	1	0	0	1	0	0	1	0	1	0	1	0	1	1	0	0	1	1	0	0	0	0	0	1	0
43	complete	English	5	Yes, I agree to participate	Ontario	ON	50 to 59 years	40-59	Female	Live with others	No Kids	Suburban area	no/nondrinker	no	University degree/diploma	Married/living with partner	White	0	1	0	0	1	0	1	0	0	0	1	0	0	1	0	1	1	0	0	1	0	1	0	1	0	1	0	0	0	0	1	0
1194	complete	English	5	Yes, I agree to participate	Nova Scotia	QC/ATL	30 to 39 years	18-39	Male	Live alone	No Kids	Urban area	no/nondrinker	no	University degree/diploma	Not married/Single	Asian	1	0	0	1	0	0	0	0	1	0	1	0	0	1	1	0	1	0	0	1	1	0	0	1	1	0	0	0	0	0	1	0
2120	complete	English	5	Yes, I agree to participate	British Columbia	BC	70 years and over	60+	Female	Live alone	No Kids	Urban area	no/nondrinker	no	University degree/diploma	Divorced/Separated/Widowed	White	0	0	1	0	1	0	0	1	0	0	1	0	0	1	0	1	1	0	0	1	1	0	0	1	1	0	0	0	0	0	1	1
1211	complete	English	5	Yes, I agree to participate	British Columbia	BC	40 to 49 years	40-59	Male	Live with others	Kids	Urban area	no/nondrinker	no	University degree/diploma	Married/living with partner	Asian	0	1	0	1	0	0	0	1	0	0	1	0	0	1	0	1	0	1	0	1	0	1	1	0	1	0	0	0	0	0	1	0
5893	complete	English	5	Yes, I agree to participate	Ontario	ON	40 to 49 years	40-59	Female	Live alone	No Kids	Rural area	no/nondrinker	no	University degree/diploma	Not married/Single	White	0	1	0	0	1	0	0	1	0	0	1	0	0	1	0	1	0	1	0	1	1	0	0	1	0	0	1	0	0	0	1	0
456	complete	English	5	Yes, I agree to participate	Ontario	ON	40 to 49 years	40-59	Female	Live with others	No Kids	Suburban area	Heavy driking	no	University degree/diploma	Married/living with partner	White	0	1	0	0	1	0	1	0	0	0	1	0	0	1	0	1	1	0	0	1	0	1	0	1	0	1	0	0	0	0	1	0
5718	complete	English	5	Yes, I agree to participate	British Columbia	BC	40 to 49 years	40-59	Female	Live with others	Kids	Suburban area	Heavy driking	no	High school or less	Married/living with partner	Black/Indigenous/Arab/latinos	0	1	0	0	1	0	0	1	0	0	1	0	0	1	0	1	0	1	0	1	0	1	1	0	0	1	0	0	1	0	0	0
6126	complete	English	5	Yes, I agree to participate	Ontario	ON	18 to 29 years	18-39	Male	Live alone	No Kids	Urban area	no/nondrinker	no	University degree/diploma	Not married/Single	White	1	0	0	1	0	0	0	1	0	0	1	0	0	1	0	1	1	0	0	1	1	0	0	1	1	0	0	0	0	0	1	0
6012	complete	English	5	Yes, I agree to participate	Ontario	ON	40 to 49 years	40-59	Male	Live with others	Kids	Urban area	no/nondrinker	no	High school or less	Married/living with partner	White	0	1	0	1	0	0	0	1	0	0	1	0	0	1	0	1	1	0	0	1	0	1	1	0	1	0	0	0	1	0	0	0
2302	complete	English	5	Yes, I agree to participate	Ontario	ON	30 to 39 years	18-39	Female	Live alone	No Kids	Urban area	no/nondrinker	yes	University degree/diploma	Not married/Single	White	1	0	0	0	1	0	0	1	0	1	0	0	1	0	1	0	0	1	0	1	1	0	0	1	1	0	0	0	0	0	1	0
161	complete	English	5	Yes, I agree to participate	Ontario	ON	70 years and over	60+	Female	Live with others	No Kids	Urban area	no/nondrinker	no	College degree/diploma	Married/living with partner	White	0	0	1	0	1	0	0	1	0	0	1	0	0	1	0	1	1	0	0	1	0	1	0	1	1	0	0	1	0	0	0	0
649	complete	English	5	Yes, I agree to participate	Manitoba	SK/MN	60 to 69 years	60+	Female	Live with others	No Kids	Urban area	no/nondrinker	no	College degree/diploma	Divorced/Separated/Widowed	White	0	0	1	0	1	0	0	1	0	0	1	0	0	1	0	1	1	0	0	1	0	1	0	1	1	0	0	1	0	0	0	1
2994	complete	English	5	Yes, I agree to participate	Ontario	ON	50 to 59 years	40-59	Male	Live with others	No Kids	Urban area	Heavy driking	no	University degree/diploma	Married/living with partner	Asian	0	1	0	1	0	0	0	1	0	0	1	0	0	1	0	1	0	1	0	1	0	1	0	1	1	0	0	0	0	0	1	0
1257	complete	English	5	Yes, I agree to participate	Alberta	AB	50 to 59 years	40-59	Female	Live with others	No Kids	Urban area	no/nondrinker	no		Married/living with partner		0	1	0	0	1	0	0	1	0	0	1	0	0	1	0	1	1	0	0	1	0	1	0	1	1	0	0	0	0	0	0	0
6738	complete	English	5	Yes, I agree to participate	Alberta	AB	18 to 29 years	18-39	Female	Live with others	No Kids	Suburban area	no/nondrinker	no	University degree/diploma	Married/living with partner	White	1	0	0	0	1	0	0	1	0	0	1	0	0	1	0	1	1	0	0	1	0	1	0	1	0	1	0	0	0	0	1	0
6568	complete	English	5	Yes, I agree to participate	British Columbia	BC	18 to 29 years	18-39	Male	Live with others	No Kids	Urban area	no/nondrinker	no	University degree/diploma	Not married/Single	Asian	1	0	0	1	0	0	0	0	1	0	1	0	1	0	1	0	0	1	1	0	0	1	0	1	1	0	0	0	0	0	1	0
6633	complete	English	5	Yes, I agree to participate	British Columbia	BC	30 to 39 years	18-39	Female	Live with others	No Kids	Suburban area	no/nondrinker	no	College degree/diploma	Married/living with partner		1	0	0	0	1	0	0	1	0	0	1	0	0	1	0	1	0	1	0	1	0	1	0	1	0	1	0	1	0	0	0	0
4704	complete	English	5	Yes, I agree to participate	Ontario	ON	18 to 29 years	18-39	Other	Live with others	No Kids	Urban area	no/nondrinker	no	Some post-secondary	Not married/Single	White	1	0	0	0	0	1	0	1	0	0	1	0	1	0	0	1	1	0	0	1	0	1	0	1	1	0	0	0	0	1	0	0
5616	complete	English	5	Yes, I agree to participate	Nova Scotia	QC/ATL	30 to 39 years	18-39	Female	Live with others	Kids	Suburban area	no/nondrinker	no	University degree/diploma	Married/living with partner	White	1	0	0	0	1	0	0	1	0	0	1	0	0	1	0	1	0	1	0	1	0	1	1	0	0	1	0	0	0	0	1	0
6449	complete	English	5	Yes, I agree to participate	Ontario	ON	30 to 39 years	18-39	Male	Live with others	No Kids	Suburban area	no/nondrinker	no	University degree/diploma	Married/living with partner	White	1	0	0	1	0	0	1	0	0	0	1	0	0	1	0	1	1	0	0	1	0	1	0	1	0	1	0	0	0	0	1	0
236	complete	English	5	Yes, I agree to participate	Ontario	ON	18 to 29 years	18-39	Male	Live with others	No Kids	Urban area	no/nondrinker	no	University degree/diploma	Married/living with partner	Asian	1	0	0	1	0	0	0	0	1	0	1	0	0	1	0	1	0	1	0	1	0	1	0	1	1	0	0	0	0	0	1	0
4034	complete	English	5	Yes, I agree to participate	Nova Scotia	QC/ATL	18 to 29 years	18-39	Female	Live alone	No Kids	Rural area	Heavy driking	yes	College degree/diploma	Not married/Single	Black/Indigenous/Arab/latinos	1	0	0	0	1	0	0	1	0	0	1	0	0	1	0	1	1	0	0	1	1	0	0	1	0	0	1	1	0	0	0	0
707	complete	English	5	Yes, I agree to participate	British Columbia	BC	50 to 59 years	40-59	Female	Live with others	No Kids	Suburban area	no/nondrinker	yes	Some post-secondary	Married/living with partner	White	0	1	0	0	1	0	0	0	1	1	0	0	0	1	0	1	1	0	0	1	0	1	0	1	0	1	0	0	0	1	0	0
2354	complete	English	5	Yes, I agree to participate	Ontario	ON	50 to 59 years	40-59	Female	Live with others	No Kids	Urban area	no/nondrinker	no	Some post-secondary	Divorced/Separated/Widowed	White	0	1	0	0	1	0	0	0	1	0	1	0	1	0	1	0	0	1	1	0	0	1	0	1	1	0	0	0	0	1	0	1
2975	complete	English	5	Yes, I agree to participate	Alberta	AB	18 to 29 years	18-39	Female	Live alone	No Kids	Urban area	no/nondrinker	no	University degree/diploma	Not married/Single	Asian	1	0	0	0	1	0	0	1	0	0	1	0	0	1	0	1	0	1	0	1	1	0	0	1	1	0	0	0	0	0	1	0
4869	complete	English	5	Yes, I agree to participate	Ontario	ON	70 years and over	60+	Female	Live with others	No Kids	Urban area	no/nondrinker	no	University degree/diploma	Married/living with partner	White	0	0	1	0	1	0	0	1	0	0	1	0	0	1	0	1	1	0	0	1	0	1	0	1	1	0	0	0	0	0	1	0
3437	complete	English	5	Yes, I agree to participate	Saskatchewan	SK/MN	30 to 39 years	18-39	Male	Live with others	No Kids	Rural area	no/nondrinker	no	University degree/diploma	Married/living with partner	White	1	0	0	1	0	0	0	1	0	0	1	0	0	1	1	0	0	1	0	1	0	1	0	1	0	0	1	0	0	0	1	0
6076	complete	English	5	Yes, I agree to participate	Alberta	AB	50 to 59 years	40-59	Female	Live with others	No Kids	Urban area	no/nondrinker	no	College degree/diploma	Married/living with partner	White	0	1	0	0	1	0	0	1	0	0	1	0	0	1	1	0	0	1	0	1	0	1	0	1	1	0	0	1	0	0	0	0
514	complete	English	5	Yes, I agree to participate	Ontario	ON	60 to 69 years	60+	Female	Live alone	No Kids	Rural area	no/nondrinker	no	College degree/diploma	Divorced/Separated/Widowed	White	0	0	1	0	1	0	0	1	0	0	1	0	1	0	1	0	0	1	1	0	1	0	0	1	0	0	1	1	0	0	0	1
4601	complete	English	5	Yes, I agree to participate	Ontario	ON	40 to 49 years	40-59	Male	Live with others	Kids	Suburban area	Heavy driking	no	University degree/diploma	Not married/Single	Black/Indigenous/Arab/latinos	0	1	0	1	0	0	0	0	1	0	0	1	0	1	0	1	0	1	0	1	0	1	1	0	0	1	0	0	0	0	1	0
2648	complete	English	5	Yes, I agree to participate	Ontario	ON	70 years and over	60+	Female	Live with others	No Kids	Rural area	no/nondrinker	no	University degree/diploma	Married/living with partner	White	0	0	1	0	1	0	0	1	0				0	1	0	1	1	0	0	1	0	1	0	1	0	0	1	0	0	0	1	0
5423	complete	English	5	Yes, I agree to participate	Newfoundland and Labrador	QC/ATL	18 to 29 years	18-39	Female	Live with others	No Kids	Urban area	Heavy driking	no	Some post-secondary	Not married/Single	White	1	0	0	0	1	0	1	0	0	0	1	0	0	1	0	1	1	0	0	1	0	1	0	1	1	0	0	0	0	1	0	0
2435	complete	English	5	Yes, I agree to participate	Ontario	ON	40 to 49 years	40-59	Female	Live with others	No Kids	Urban area	Heavy driking	no	University degree/diploma	Divorced/Separated/Widowed	White	0	1	0	0	1	0	1	0	0	0	1	0	1	0	1	0	1	0	0	1	0	1	0	1	1	0	0	0	0	0	1	1
4556	complete	English	5	Yes, I agree to participate	Alberta	AB	40 to 49 years	40-59	Male	Live with others	No Kids	Urban area	no/nondrinker	no	University degree/diploma	Married/living with partner	White	0	1	0	1	0	0	0	1	0	0	1	0	0	1	0	1	0	1	0	1	0	1	0	1	1	0	0	0	0	0	1	0
6876	complete	English	5	Yes, I agree to participate	Newfoundland and Labrador	QC/ATL	40 to 49 years	40-59	Female	Live with others	Kids	Suburban area	no/nondrinker	no	University degree/diploma	Married/living with partner	White	0	1	0	0	1	0	0	1	0	0	1	0	1	0	1	0	1	0	1	0	0	1	1	0	0	1	0	0	0	0	1	0
3767	complete	English	5	Yes, I agree to participate	Ontario	ON	40 to 49 years	40-59	Female	Live with others	Kids	Suburban area	no/nondrinker	no	University degree/diploma	Married/living with partner	White	0	1	0	0	1	0	0	1	0	0	1	0	0	1	0	1	0	1	0	1	0	1	1	0	0	1	0	0	0	0	1	0
2258	complete	English	5	Yes, I agree to participate	Quebec	QC/ATL	18 to 29 years	18-39	Female	Live with others	No Kids	Urban area	no/nondrinker	no	University degree/diploma	Married/living with partner	Asian	1	0	0	0	1	0	0	1	0	0	1	0	1	0	0	1	0	1	1	0	0	1	0	1	1	0	0	0	0	0	1	0
5359	complete	English	5	Yes, I agree to participate	Nova Scotia	QC/ATL	60 to 69 years	60+	Female	Live alone	No Kids	Urban area	no/nondrinker	no	University degree/diploma	Divorced/Separated/Widowed	White	0	0	1	0	1	0	0	1	0	0	1	0	0	1	0	1	1	0	0	1	1	0	0	1	1	0	0	0	0	0	1	1
5832	complete	English	5	Yes, I agree to participate	Ontario	ON	60 to 69 years	60+	Male	Live with others	No Kids	Rural area	no/nondrinker	no	Some post-secondary	Divorced/Separated/Widowed	White	0	0	1	1	0	0	0	1	0	0	1	0	0	1	0	1	1	0	0	1	0	1	0	1	0	0	1	0	0	1	0	1
2784	complete	English	5	Yes, I agree to participate	Nova Scotia	QC/ATL	50 to 59 years	40-59	Female	Live with others	No Kids	Suburban area	Heavy driking	no	University degree/diploma	Married/living with partner	White	0	1	0	0	1	0	1	0	0	0	1	0	1	0	0	1	0	1	0	1	0	1	0	1	0	1	0	0	0	0	1	0
6369	complete	English	5	Yes, I agree to participate	British Columbia	BC	18 to 29 years	18-39	Male	Live with others	No Kids	Suburban area	Heavy driking	yes	University degree/diploma	Married/living with partner		1	0	0	1	0	0	0	0	1	1	0	0	1	0	1	0	1	0	0	1	0	1	0	1	0	1	0	0	0	0	1	0
5750	complete	English	5	Yes, I agree to participate	British Columbia	BC	18 to 29 years	18-39	Male	Live with others	Kids	Urban area	no/nondrinker	no	University degree/diploma	Not married/Single	Asian	1	0	0	1	0	0	0	1	0	0	1	0	1	0	1	0	1	0	0	1	0	1	1	0	1	0	0	0	0	0	1	0
4000	complete	English	5	Yes, I agree to participate	Ontario	ON	18 to 29 years	18-39	Other	Live with others	No Kids	Suburban area	no/nondrinker	no	Some post-secondary	Not married/Single	Asian	1	0	0	0	0	1	0	1	0	0	1	0	0	1	0	1	0	1	1	0	0	1	0	1	0	1	0	0	0	1	0	0
491	complete	English	5	Yes, I agree to participate	Ontario	ON	60 to 69 years	60+	Female	Live alone	No Kids	Suburban area	Heavy driking	yes	Some post-secondary		White	0	0	1	0	1	0	1	0	0	0	1	0	1	0	1	0	0	1	0	1	1	0	0	1	0	1	0	0	0	1	0	0
3863	complete	English	5	Yes, I agree to participate	Manitoba	SK/MN	30 to 39 years	18-39	Female	Live with others	Kids	Rural area	no/nondrinker	no	University degree/diploma	Married/living with partner	White	1	0	0	0	1	0	0	1	0	0	1	0	0	1	0	1	1	0	0	1	0	1	1	0	0	0	1	0	0	0	1	0
1559	complete	English	5	Yes, I agree to participate	British Columbia	BC	60 to 69 years	60+	Female	Live with others	Kids	Rural area	Heavy driking	yes	College degree/diploma	Not married/Single	White	0	0	1	0	1	0	1	0	0	0	1	0	0	1	0	1	1	0	0	1	0	1	1	0	0	0	1	1	0	0	0	0
2531	complete	English	5	Yes, I agree to participate	Ontario	ON	30 to 39 years	18-39	Female	Live with others	Kids	Suburban area	Heavy driking	no	University degree/diploma	Married/living with partner	White	1	0	0	0	1	0	0	1	0	0	1	0	1	0	1	0	0	1	0	1	0	1	1	0	0	1	0	0	0	0	1	0
4961	complete	English	5	Yes, I agree to participate	Ontario	ON	60 to 69 years	60+	Female	Live with others	No Kids	Suburban area	Heavy driking	no	Some post-secondary	Married/living with partner	White	0	0	1	0	1	0	1	0	0	0	1	0	0	1	0	1	1	0	0	1	0	1	0	1	0	1	0	0	0	1	0	0
2157	complete	English	5	Yes, I agree to participate	New Brunswick	QC/ATL	60 to 69 years	60+	Female	Live with others	No Kids	Suburban area	no/nondrinker	no	High school or less	Married/living with partner	Other	0	0	1	0	1	0	0	1	0	0	1	0	0	1	0	1	0	1	0	1	0	1	0	1	0	1	0	0	1	0	0	0
3500	complete	English	5	Yes, I agree to participate	Alberta	AB	18 to 29 years	18-39	Female	Live with others	Kids	Urban area	Heavy driking	yes	College degree/diploma	Not married/Single	Black/Indigenous/Arab/latinos	1	0	0	0	1	0	0	0	1	1	0	0	0	1	1	0	0	1	1	0	0	1	1	0	1	0	0	1	0	0	0	0
4551	complete	English	5	Yes, I agree to participate	British Columbia	BC	70 years and over	60+	Male	Live with others	No Kids	Suburban area	no/nondrinker	no	High school or less	Married/living with partner	White	0	0	1	1	0	0	0	1	0	0	1	0	0	1	0	1	0	1	0	1	0	1	0	1	0	1	0	0	1	0	0	0
6154	complete	English	5	Yes, I agree to participate	Quebec	QC/ATL	30 to 39 years	18-39	Female	Live with others	No Kids	Urban area	no/nondrinker	no	University degree/diploma	Married/living with partner	Asian	1	0	0	0	1	0	0	1	0	0	1	0	1	0	1	0	1	0	0	1	0	1	0	1	1	0	0	0	0	0	1	0
4416	complete	English	5	Yes, I agree to participate	Nova Scotia	QC/ATL	60 to 69 years	60+	Male	Live with others	No Kids	Suburban area	no/nondrinker	no	High school or less	Married/living with partner	White	0	0	1	1	0	0	0	1	0	0	1	0	0	1	0	1	1	0	0	1	0	1	0	1	0	1	0	0	1	0	0	0
269	complete	English	5	Yes, I agree to participate	Ontario	ON	40 to 49 years	40-59	Female	Live with others	No Kids	Suburban area	Heavy driking	no	University degree/diploma	Married/living with partner	White	0	1	0	0	1	0	1	0	0	0	1	0	0	1	0	1	0	1	0	1	0	1	0	1	0	1	0	0	0	0	1	0
4142	complete	English	5	Yes, I agree to participate	Ontario	ON	60 to 69 years	60+	Male	Live with others	No Kids	Urban area	no/nondrinker	no	College degree/diploma	Married/living with partner	White	0	0	1	1	0	0	0	1	0	0	1	0	0	1	0	1	0	1	0	1	0	1	0	1	1	0	0	1	0	0	0	0
1433	complete	English	5	Yes, I agree to participate	Nova Scotia	QC/ATL	60 to 69 years	60+	Female	Live with others	No Kids	Suburban area	no/nondrinker	no	College degree/diploma	Married/living with partner	White	0	0	1	0	1	0	1	0	0	0	1	0	0	1	0	1	1	0	0	1	0	1	0	1	0	1	0	1	0	0	0	0
805	complete	English	5	Yes, I agree to participate	British Columbia	BC	70 years and over	60+	Female	Live with others	No Kids	Rural area	no/nondrinker	no	Some post-secondary	Married/living with partner	White	0	0	1	0	1	0							0	1	0	1	1	0	0	1	0	1	0	1	0	0	1	0	0	1	0	0
1420	complete	English	5	Yes, I agree to participate	Ontario	ON	30 to 39 years	18-39	Female	Live alone	No Kids	Urban area	Heavy driking	yes	University degree/diploma	Not married/Single	White	1	0	0	0	1	0	0	1	0	0	1	0	0	1	1	0	0	1	0	1	1	0	0	1	1	0	0	0	0	0	1	0
2893	complete	English	5	Yes, I agree to participate	Ontario	ON	40 to 49 years	40-59	Male	Live with others	Kids	Rural area	no/nondrinker	no	Some post-secondary	Married/living with partner	White	0	1	0	1	0	0	0	1	0	0	1	0	0	1	0	1	1	0	0	1	0	1	1	0	0	0	1	0	0	1	0	0
5431	complete	English	5	Yes, I agree to participate	Alberta	AB	40 to 49 years	40-59	Female	Live with others	Kids	Urban area	no/nondrinker	yes	University degree/diploma	Married/living with partner		0	1	0	0	1	0	1	0	0	0	1	0	0	1	0	1	1	0	0	1	0	1	1	0	1	0	0	0	0	0	1	0
4682	complete	English	5	Yes, I agree to participate	Quebec	QC/ATL	60 to 69 years	60+	Male	Live with others	No Kids	Urban area	Heavy driking	no	College degree/diploma	Divorced/Separated/Widowed	White	0	0	1	1	0	0	0	1	0	0	1	0	0	1	0	1	0	1	0	1	0	1	0	1	1	0	0	1	0	0	0	1
5584	complete	English	5	Yes, I agree to participate	Newfoundland and Labrador	QC/ATL	30 to 39 years	18-39	Female	Live alone	No Kids	Suburban area	no/nondrinker	no	University degree/diploma	Not married/Single	White	1	0	0	0	1	0	0	1	0	0	1	0	0	1	0	1	1	0	0	1	1	0	0	1	0	1	0	0	0	0	1	0
4329	complete	English	5	Yes, I agree to participate	Ontario	ON	30 to 39 years	18-39	Female	Live with others	No Kids	Urban area	no/nondrinker	no	University degree/diploma	Married/living with partner	Asian	1	0	0	0	1	0	0	0	1	0	1	0	0	1	0	1	1	0	0	1	0	1	0	1	1	0	0	0	0	0	1	0
3245	complete	English	5	Yes, I agree to participate	British Columbia	BC	30 to 39 years	18-39	Female	Live alone	No Kids	Suburban area	Heavy driking	yes	Some post-secondary	Not married/Single	White	1	0	0	0	1	0	1	0	0	0	1	0	1	0	1	0	0	1	0	1	1	0	0	1	0	1	0	0	0	1	0	0
6647	complete	English	5	Yes, I agree to participate	British Columbia	BC	18 to 29 years	18-39	Female	Live with others	No Kids	Suburban area	Heavy driking	no	High school or less	Not married/Single	White	1	0	0	0	1	0	0	1	0	0	1	0	0	1	0	1	0	1	0	1	0	1	0	1	0	1	0	0	1	0	0	0
2163	complete	English	5	Yes, I agree to participate	British Columbia	BC	50 to 59 years	40-59	Female	Live with others	No Kids	Rural area	no/nondrinker	no	High school or less	Married/living with partner	White	0	1	0	0	1	0	0	1	0	0	1	0	0	1	0	1	0	1	0	1	0	1	0	1	0	0	1	0	1	0	0	0
3180	complete	English	5	Yes, I agree to participate	Nova Scotia	QC/ATL	30 to 39 years	18-39	Female	Live with others	No Kids	Suburban area	no/nondrinker	yes	College degree/diploma	Married/living with partner	White	1	0	0	0	1	0	0	1	0	0	1	0	0	1	0	1	0	1	0	1	0	1	0	1	0	1	0	1	0	0	0	0
4545	complete	English	5	Yes, I agree to participate	Nova Scotia	QC/ATL	60 to 69 years	60+	Female	Live with others	No Kids	Urban area	no/nondrinker	no	High school or less	Married/living with partner	White	0	0	1	0	1	0	0	1	0	0	1	0	1	0	0	1	0	1	1	0	0	1	0	1	1	0	0	0	1	0	0	0
1889	complete	English	5	Yes, I agree to participate	British Columbia	BC	30 to 39 years	18-39	Female	Live with others	No Kids	Urban area	Heavy driking	no	University degree/diploma	Married/living with partner	Asian	1	0	0	0	1	0	1	0	0	0	1	0	0	1	0	1	0	1	1	0	0	1	0	1	1	0	0	0	0	0	1	0
4897	complete	English	5	Yes, I agree to participate	Ontario	ON	30 to 39 years	18-39	Male	Live with others	No Kids	Suburban area	no/nondrinker	no	College degree/diploma	Not married/Single	Black/Indigenous/Arab/latinos	1	0	0	1	0	0							1	0	1	0	0	1	1	0	0	1	0	1	0	1	0	1	0	0	0	0
2040	complete	English	5	Yes, I agree to participate	Ontario	ON	18 to 29 years	18-39	Female	Live with others	No Kids	Urban area	no/nondrinker	no	University degree/diploma	Not married/Single	Asian	1	0	0	0	1	0	1	0	0	0	1	0	0	1	0	1	1	0	0	1	0	1	0	1	1	0	0	0	0	0	1	0
6456	complete	English	5	Yes, I agree to participate	Alberta	AB	18 to 29 years	18-39	Female	Live with others	Kids	Suburban area	no/nondrinker	no	High school or less	Not married/Single	Black/Indigenous/Arab/latinos	1	0	0	0	1	0	0	1	0	0	1	0	1	0	1	0	0	1	1	0	0	1	1	0	0	1	0	0	1	0	0	0
5602	complete	English	5	Yes, I agree to participate	Ontario	ON	50 to 59 years	40-59	Male	Live alone	No Kids	Rural area	no/nondrinker	no	University degree/diploma	Divorced/Separated/Widowed	White	0	1	0	1	0	0	0	1	0	0	1	0	0	1	0	1	0	1	0	1	1	0	0	1	0	0	1	0	0	0	1	1
5472	complete	English	5	Yes, I agree to participate	Ontario	ON	60 to 69 years	60+	Male	Live alone	No Kids	Urban area	no/nondrinker	no	University degree/diploma	Not married/Single	White	0	0	1	1	0	0	0	1	0	0	1	0	0	1	0	1	1	0	0	1	1	0	0	1	1	0	0	0	0	0	1	0
6518	complete	English	5	Yes, I agree to participate	Ontario	ON	30 to 39 years	18-39	Female	Live with others	Kids	Rural area	no/nondrinker	no	High school or less	Married/living with partner	White	1	0	0	0	1	0	0	1	0	0	1	0	1	0	1	0	0	1	1	0	0	1	1	0	0	0	1	0	1	0	0	0
3429	complete	English	5	Yes, I agree to participate	Ontario	ON	40 to 49 years	40-59	Male	Live with others	Kids	Urban area	no/nondrinker	no	University degree/diploma	Married/living with partner	White	0	1	0	1	0	0	0	1	0	0	1	0	0	1	0	1	1	0	0	1	0	1	1	0	1	0	0	0	0	0	1	0
3492	complete	English	5	Yes, I agree to participate	Ontario	ON	40 to 49 years	40-59	Female	Live with others	No Kids	Suburban area	Heavy driking	no	University degree/diploma	Married/living with partner	Black/Indigenous/Arab/latinos	0	1	0	0	1	0	1	0	0	0	1	0	0	1	0	1	1	0	0	1	0	1	0	1	0	1	0	0	0	0	1	0
971	complete	English	5	Yes, I agree to participate	Ontario	ON	70 years and over	60+	Female	Live with others	No Kids	Suburban area	no/nondrinker	no	Some post-secondary	Married/living with partner	White	0	0	1	0	1	0	0	1	0	0	1	0	1	0	0	1	0	1	0	1	0	1	0	1	0	1	0	0	0	1	0	0
3297	complete	English	5	Yes, I agree to participate	British Columbia	BC	30 to 39 years	18-39	Male	Live with others	Kids	Suburban area	Heavy driking	yes	University degree/diploma	Married/living with partner	White	1	0	0	1	0	0	0	0	1	0	0	1	1	0	1	0	0	1	1	0	0	1	1	0	0	1	0	0	0	0	1	0
4489	complete	English	5	Yes, I agree to participate	Ontario	ON	50 to 59 years	40-59	Female	Live with others	No Kids	Rural area	no/nondrinker	no	College degree/diploma	Married/living with partner	White	0	1	0	0	1	0	1	0	0	0	1	0	0	1	1	0	1	0	0	1	0	1	0	1	0	0	1	1	0	0	0	0
2788	complete	English	5	Yes, I agree to participate	British Columbia	BC	60 to 69 years	60+	Male	Live with others	No Kids	Rural area	Heavy driking	no	College degree/diploma	Married/living with partner	White	0	0	1	1	0	0	1	0	0	0	1	0	0	1	0	1	0	1	0	1	0	1	0	1	0	0	1	1	0	0	0	0
6838	complete	English	5	Yes, I agree to participate	Newfoundland and Labrador	QC/ATL	70 years and over	60+	Female	Live alone	No Kids	Suburban area	no/nondrinker	no	University degree/diploma	Divorced/Separated/Widowed	White	0	0	1	0	1	0	0	1	0	0	1	0	0	1	0	1	0	1	0	1	1	0	0	1	0	1	0	0	0	0	1	1
2814	complete	English	5	Yes, I agree to participate	Newfoundland and Labrador	QC/ATL	40 to 49 years	40-59	Male	Live with others	Kids	Suburban area	no/nondrinker	no	University degree/diploma	Married/living with partner	White	0	1	0	1	0	0	0	1	0	0	1	0	1	0	0	1	0	1	1	0	0	1	1	0	0	1	0	0	0	0	1	0
232	complete	English	5	Yes, I agree to participate	Ontario	ON	60 to 69 years	60+	Female	Live with others	No Kids	Urban area	no/nondrinker	no	High school or less	Married/living with partner	White	0	0	1	0	1	0	0	1	0	0	1	0	0	1	0	1	1	0	0	1	0	1	0	1	1	0	0	0	1	0	0	0
979	complete	English	5	Yes, I agree to participate	Nova Scotia	QC/ATL	40 to 49 years	40-59	Male	Live with others	Kids	Suburban area	Heavy driking	no	High school or less	Married/living with partner	White	0	1	0	1	0	0	1	0	0	0	1	0	0	1	0	1	1	0	0	1	0	1	1	0	0	1	0	0	1	0	0	0
3472	complete	English	5	Yes, I agree to participate	Quebec	QC/ATL	18 to 29 years	18-39	Male	Live with others	No Kids	Suburban area	Heavy driking	no	College degree/diploma	Not married/Single	Black/Indigenous/Arab/latinos	1	0	0	1	0	0	1	0	0	0	0	1	1	0	1	0	0	1	1	0	0	1	0	1	0	1	0	1	0	0	0	0
5384	complete	English	5	Yes, I agree to participate	Ontario	ON	40 to 49 years	40-59	Male	Live with others	Kids	Suburban area	no/nondrinker	no	University degree/diploma	Married/living with partner	Asian	0	1	0	1	0	0	0	1	0	0	1	0	1	0	1	0	1	0	1	0	0	1	1	0	0	1	0	0	0	0	1	0
1978	complete	English	5	Yes, I agree to participate	Alberta	AB	70 years and over	60+	Male	Live with others	No Kids	Suburban area	no/nondrinker	no	University degree/diploma	Married/living with partner	White	0	0	1	1	0	0	0	1	0	0	1	0	0	1	0	1	0	1	0	1	0	1	0	1	0	1	0	0	0	0	1	0
5917	complete	English	5	Yes, I agree to participate	Nova Scotia	QC/ATL	30 to 39 years	18-39	Female	Live with others	No Kids	Rural area	no/nondrinker	yes	High school or less	Married/living with partner	White	1	0	0	0	1	0	0	0	1	0	1	0	0	1	0	1	1	0	0	1	0	1	0	1	0	0	1	0	1	0	0	0
5864	complete	English	5	Yes, I agree to participate	Ontario	ON	70 years and over	60+	Female	Live alone	No Kids	Rural area	no/nondrinker	no	University degree/diploma	Divorced/Separated/Widowed	White	0	0	1	0	1	0	0	1	0	0	1	0	0	1	0	1	1	0	0	1	1	0	0	1	0	0	1	0	0	0	1	1
1898	complete	English	5	Yes, I agree to participate	Nova Scotia	QC/ATL	30 to 39 years	18-39	Female	Live with others	No Kids	Urban area	no/nondrinker	no	University degree/diploma	Not married/Single	White	1	0	0	0	1	0	0	0	1	0	1	0	0	1	0	1	1	0	0	1	0	1	0	1	1	0	0	0	0	0	1	0
3710	complete	English	5	Yes, I agree to participate	British Columbia	BC	30 to 39 years	18-39	Female	Live alone	No Kids	Suburban area	Heavy driking	no	University degree/diploma	Not married/Single	Asian	1	0	0	0	1	0	0	1	0				0	1	1	0	1	0	1	0	1	0	0	1	0	1	0	0	0	0	1	0
1017	complete	English	5	Yes, I agree to participate	Saskatchewan	SK/MN	70 years and over	60+	Female	Live alone	No Kids	Suburban area	no/nondrinker	no	High school or less	Divorced/Separated/Widowed	White	0	0	1	0	1	0	0	1	0	0	1	0	0	1	0	1	1	0	0	1	1	0	0	1	0	1	0	0	1	0	0	1
3397	complete	English	5	Yes, I agree to participate	British Columbia	BC	70 years and over	60+	Male	Live alone	No Kids	Urban area	no/nondrinker	no	University degree/diploma	Married/living with partner	White	0	0	1	1	0	0	0	1	0	0	1	0	0	1	0	1	1	0	0	1	1	0	0	1	1	0	0	0	0	0	1	0
2368	complete	English	5	Yes, I agree to participate	New Brunswick	QC/ATL	50 to 59 years	40-59	Male	Live with others	No Kids	Suburban area	no/nondrinker	no	High school or less	Married/living with partner	White	0	1	0	1	0	0	0	1	0	0	1	0	1	0	0	1	0	1	1	0	0	1	0	1	0	1	0	0	1	0	0	0
1408	complete	English	5	Yes, I agree to participate	Ontario	ON	60 to 69 years	60+	Male	Live with others	No Kids	Urban area	Heavy driking	no	University degree/diploma	Married/living with partner	White	0	0	1	1	0	0	0	1	0	0	1	0	0	1	0	1	1	0	0	1	0	1	0	1	1	0	0	0	0	0	1	0
5374	complete	English	5	Yes, I agree to participate	Ontario	ON	40 to 49 years	40-59	Male	Live with others	Kids	Urban area	no/nondrinker	no	College degree/diploma	Married/living with partner	Black/Indigenous/Arab/latinos	0	1	0	1	0	0	0	1	0	0	1	0	0	1	0	1	1	0	0	1	0	1	1	0	1	0	0	1	0	0	0	0
1803	complete	English	5	Yes, I agree to participate	Ontario	ON	40 to 49 years	40-59	Female	Live with others	No Kids	Urban area	no/nondrinker	no	University degree/diploma	Not married/Single	White	0	1	0	0	1	0	1	0	0	0	1	0	0	1	0	1	0	1	1	0	0	1	0	1	1	0	0	0	0	0	1	0
6381	complete	English	5	Yes, I agree to participate	Ontario	ON	18 to 29 years	18-39	Male	Live with others	Kids	Suburban area	no/nondrinker	no	University degree/diploma	Married/living with partner	Asian	1	0	0	1	0	0	0	1	0	0	1	0	0	1	0	1	1	0	0	1	0	1	1	0	0	1	0	0	0	0	1	0
5373	complete	English	5	Yes, I agree to participate	British Columbia	BC	50 to 59 years	40-59	Female	Live with others	No Kids	Rural area	no/nondrinker	no	Some post-secondary	Not married/Single	Other	0	1	0	0	1	0	0	1	0	0	1	0	0	1	0	1	1	0	0	1	0	1	0	1	0	0	1	0	0	1	0	0
102	complete	English	5	Yes, I agree to participate	New Brunswick	QC/ATL	50 to 59 years	40-59	Female	Live with others	No Kids	Rural area	no/nondrinker	no	High school or less	Married/living with partner	White	0	1	0	0	1	0	0	1	0	0	1	0	0	1	0	1	1	0	0	1	0	1	0	1	0	0	1	0	1	0	0	0
3206	complete	English	5	Yes, I agree to participate	Ontario	ON	40 to 49 years	40-59	Male	Live with others	No Kids	Suburban area	Heavy driking	no	University degree/diploma	Divorced/Separated/Widowed	White	0	1	0	1	0	0	1	0	0	0	1	0	0	1	0	1	1	0	0	1	0	1	0	1	0	1	0	0	0	0	1	1
2578	complete	English	5	Yes, I agree to participate	Ontario	ON	30 to 39 years	18-39	Male	Live alone	No Kids	Urban area	Heavy driking	no	University degree/diploma	Not married/Single	Black/Indigenous/Arab/latinos	1	0	0	1	0	0	0	1	0	0	1	0	0	1	1	0	1	0	1	0	1	0	0	1	1	0	0	0	0	0	1	0
5369	complete	English	5	Yes, I agree to participate	Ontario	ON	30 to 39 years	18-39	Female	Live alone	No Kids	Urban area	no/nondrinker	no	University degree/diploma	Not married/Single	Asian	1	0	0	0	1	0	0	1	0	0	1	0	0	1	0	1	0	1	0	1	1	0	0	1	1	0	0	0	0	0	1	0
6044	complete	English	5	Yes, I agree to participate	Manitoba	SK/MN	60 to 69 years	60+	Female	Live with others	No Kids	Suburban area	no/nondrinker	no	Some post-secondary	Married/living with partner	White	0	0	1	0	1	0	0	1	0	0	1	0	0	1	0	1	0	1	1	0	0	1	0	1	0	1	0	0	0	1	0	0
1986	complete	English	5	Yes, I agree to participate	Ontario	ON	30 to 39 years	18-39	Female	Live alone	No Kids	Suburban area	no/nondrinker	yes	College degree/diploma	Not married/Single	Black/Indigenous/Arab/latinos	1	0	0	0	1	0	0	1	0	0	1	0	0	1	0	1	0	1	0	1	1	0	0	1	0	1	0	1	0	0	0	0
4511	complete	English	5	Yes, I agree to participate	Alberta	AB	30 to 39 years	18-39	Female	Live alone	No Kids	Suburban area	no/nondrinker	yes	High school or less	Not married/Single		1	0	0	0	1	0	0	1	0	0	1	0	1	0	0	1	1	0	0	1	1	0	0	1	0	1	0	0	1	0	0	0
546	complete	English	5	Yes, I agree to participate	British Columbia	BC	60 to 69 years	60+	Male	Live with others	Kids	Urban area	no/nondrinker	no	High school or less	Married/living with partner	White	0	0	1	1	0	0	0	1	0	0	1	0	0	1	0	1	1	0	0	1	0	1	1	0	1	0	0	0	1	0	0	0
5266	complete	English	5	Yes, I agree to participate	Ontario	ON	70 years and over	60+	Female	Live with others	No Kids	Suburban area	no/nondrinker	no	Some post-secondary	Married/living with partner	Asian	0	0	1	0	1	0	0	1	0	0	1	0	0	1	0	1	0	1	0	1	0	1	0	1	0	1	0	0	0	1	0	0
5581	complete	English	5	Yes, I agree to participate	Manitoba	SK/MN	60 to 69 years	60+	Male	Live with others	Kids	Rural area	no/nondrinker	no	High school or less	Married/living with partner	White	0	0	1	1	0	0	0	1	0	0	1	0	0	1	0	1	0	1	0	1	0	1	1	0	0	0	1	0	1	0	0	0
145	complete	English	5	Yes, I agree to participate	Quebec	QC/ATL	30 to 39 years	18-39	Male	Live with others	Kids	Suburban area	Heavy driking	no	Some post-secondary	Married/living with partner	White	1	0	0	1	0	0	0	1	0	0	1	0	1	0	1	0	0	1	1	0	0	1	1	0	0	1	0	0	0	1	0	0
125	complete	English	5	Yes, I agree to participate	Ontario	ON	70 years and over	60+	Female	Live with others	No Kids	Rural area	no/nondrinker	no	High school or less	Married/living with partner	White	0	0	1	0	1	0	0	1	0	0	1	0	0	1	0	1	0	1	0	1	0	1	0	1	0	0	1	0	1	0	0	0
2797	complete	English	5	Yes, I agree to participate	Nova Scotia	QC/ATL	70 years and over	60+	Male	Live with others	No Kids	Suburban area	no/nondrinker	no	University degree/diploma	Married/living with partner	White	0	0	1	1	0	0	0	0	1	0	1	0	0	1	0	1	1	0	0	1	0	1	0	1	0	1	0	0	0	0	1	0
6709	complete	English	5	Yes, I agree to participate	Alberta	AB	40 to 49 years	40-59	Male	Live with others	Kids	Urban area	no/nondrinker	yes	High school or less	Married/living with partner	White	0	1	0	1	0	0	0	1	0	0	1	0	1	0	0	1	0	1	1	0	0	1	1	0	1	0	0	0	1	0	0	0
2854	complete	English	5	Yes, I agree to participate	Saskatchewan	SK/MN	30 to 39 years	18-39	Male	Live with others	Kids	Suburban area	no/nondrinker	no	University degree/diploma	Married/living with partner	Asian	1	0	0	1	0	0	0	1	0	0	1	0	0	1	0	1	0	1	1	0	0	1	1	0	0	1	0	0	0	0	1	0
3480	complete	English	5	Yes, I agree to participate	British Columbia	BC	50 to 59 years	40-59	Male	Live alone	No Kids	Urban area	no/nondrinker	no	University degree/diploma	Not married/Single	Asian	0	1	0	1	0	0	0	1	0	0	1	0	0	1	0	1	0	1	0	1	1	0	0	1	1	0	0	0	0	0	1	0
1977	complete	English	5	Yes, I agree to participate	Ontario	ON	18 to 29 years	18-39	Male	Live with others	No Kids	Urban area	Heavy driking	no	University degree/diploma	Not married/Single		1	0	0	1	0	0	0	1	0	0	1	0	1	0	1	0	0	1	1	0	0	1	0	1	1	0	0	0	0	0	1	0
4621	complete	English	5	Yes, I agree to participate	Ontario	ON	40 to 49 years	40-59	Female	Live with others	No Kids	Urban area	no/nondrinker	no	High school or less	Married/living with partner	Asian	0	1	0	0	1	0	0	0	1	0	1	0	1	0	0	1	1	0	1	0	0	1	0	1	1	0	0	0	1	0	0	0
5816	complete	English	5	Yes, I agree to participate	British Columbia	BC	60 to 69 years	60+	Male	Live with others	Kids	Urban area	no/nondrinker	no	Some post-secondary	Married/living with partner	White	0	0	1	1	0	0	0	0	1				1	0	0	1	0	1	1	0	0	1	1	0	1	0	0	0	0	1	0	0
5583	complete	English	5	Yes, I agree to participate	Alberta	AB	50 to 59 years	40-59	Male	Live alone	No Kids	Urban area	Heavy driking	no	Some post-secondary	Married/living with partner	White	0	1	0	1	0	0	0	1	0	0	1	0	0	1	0	1	0	1	0	1	1	0	0	1	1	0	0	0	0	1	0	0
6759	complete	English	5	Yes, I agree to participate	British Columbia	BC	18 to 29 years	18-39	Male	Live with others	No Kids	Urban area	no/nondrinker	yes	College degree/diploma	Married/living with partner	Asian	1	0	0	1	0	0	0	1	0	0	1	0	1	0	1	0	0	1	1	0	0	1	0	1	1	0	0	1	0	0	0	0
1963	complete	English	5	Yes, I agree to participate	Ontario	ON	30 to 39 years	18-39	Male	Live with others	No Kids	Suburban area	no/nondrinker	no	University degree/diploma	Married/living with partner	Asian	1	0	0	1	0	0	0	1	0	0	1	0	0	1	0	1	0	1	0	1	0	1	0	1	0	1	0	0	0	0	1	0
5013	complete	English	5	Yes, I agree to participate	British Columbia	BC	40 to 49 years	40-59	Female	Live with others	Kids	Suburban area	Heavy driking	yes	University degree/diploma	Married/living with partner	White	0	1	0	0	1	0	1	0	0	1	0	0	1	0	1	0	0	1	1	0	0	1	1	0	0	1	0	0	0	0	1	0
5450	complete	English	5	Yes, I agree to participate	Ontario	ON	70 years and over	60+	Male	Live with others	No Kids	Rural area	no/nondrinker	no	High school or less	Married/living with partner	White	0	0	1	1	0	0	0	1	0	0	1	0	0	1	0	1	0	1	0	1	0	1	0	1	0	0	1	0	1	0	0	0
4374	complete	English	5	Yes, I agree to participate	Prince Edward Island	QC/ATL	60 to 69 years	60+	Female	Live with others	No Kids	Rural area	no/nondrinker	no	High school or less	Married/living with partner	White	0	0	1	0	1	0	0	1	0	0	1	0	0	1	0	1	0	1	0	1	0	1	0	1	0	0	1	0	1	0	0	0
1099	complete	English	5	Yes, I agree to participate	Ontario	ON	30 to 39 years	18-39	Female	Live with others	Kids	Rural area	no/nondrinker	no	College degree/diploma	Married/living with partner	White	1	0	0	0	1	0	0	1	0	0	1	0	0	1	0	1	1	0	0	1	0	1	1	0	0	0	1	1	0	0	0	0
2347	complete	English	5	Yes, I agree to participate	Prince Edward Island	QC/ATL	50 to 59 years	40-59	Female	Live with others	No Kids	Rural area	no/nondrinker	no	University degree/diploma	Married/living with partner	White	0	1	0	0	1	0	0	1	0	0	1	0	0	1	0	1	1	0	0	1	0	1	0	1	0	0	1	0	0	0	1	0
5646	complete	English	5	Yes, I agree to participate	Alberta	AB	50 to 59 years	40-59	Male	Live with others	Kids	Urban area	no/nondrinker	no	University degree/diploma	Married/living with partner	Black/Indigenous/Arab/latinos	0	1	0	1	0	0	0	1	0	0	1	0	0	1	0	1	1	0	0	1	0	1	1	0	1	0	0	0	0	0	1	0
6153	complete	English	5	Yes, I agree to participate	Ontario	ON	50 to 59 years	40-59	Female	Live alone	No Kids	Suburban area	Heavy driking	no	College degree/diploma	Divorced/Separated/Widowed	White	0	1	0	0	1	0	1	0	0	0	1	0	0	1	0	1	1	0	0	1	1	0	0	1	0	1	0	1	0	0	0	1
4595	complete	English	5	Yes, I agree to participate	Manitoba	SK/MN	30 to 39 years	18-39	Male	Live with others	Kids	Suburban area	Heavy driking	no	Some post-secondary	Married/living with partner	White	1	0	0	1	0	0	0	1	0	0	1	0	0	1	0	1	0	1	0	1	0	1	1	0	0	1	0	0	0	1	0	0
6818	complete	English	5	Yes, I agree to participate	Ontario	ON	18 to 29 years	18-39	Male	Live with others	No Kids	Suburban area	no/nondrinker	96	College degree/diploma	Not married/Single		1	0	0	1	0	0	0	1	0	0	1	0	0	1	0	1	0	1	0	1	0	1	0	1	0	1	0	1	0	0	0	0
1774	complete	English	5	Yes, I agree to participate	Ontario	ON	30 to 39 years	18-39	Male	Live alone	No Kids	Urban area	no/nondrinker	no	University degree/diploma	Not married/Single	White	1	0	0	1	0	0	0	1	0	0	1	0	0	1	0	1	0	1	1	0	1	0	0	1	1	0	0	0	0	0	1	0
1844	complete	English	5	Yes, I agree to participate	New Brunswick	QC/ATL	40 to 49 years	40-59	Female	Live with others	No Kids	Suburban area	no/nondrinker	no	University degree/diploma		White	0	1	0	0	1	0	0	1	0	0	1	0	0	1	0	1	1	0	0	1	0	1	0	1	0	1	0	0	0	0	1	0
4360	complete	English	5	Yes, I agree to participate	Ontario	ON	30 to 39 years	18-39	Female	Live with others	No Kids	Rural area	no/nondrinker	no	College degree/diploma	Married/living with partner	Other	1	0	0	0	1	0	0	1	0	0	1	0	0	1	0	1	1	0	0	1	0	1	0	1	0	0	1	1	0	0	0	0
3614	complete	English	5	Yes, I agree to participate	Saskatchewan	SK/MN	50 to 59 years	40-59	Female	Live with others	No Kids	Urban area	no/nondrinker	no	High school or less	Married/living with partner	White	0	1	0	0	1	0	0	1	0	0	1	0	1	0	1	0	1	0	1	0	0	1	0	1	1	0	0	0	1	0	0	0
6467	complete	English	5	Yes, I agree to participate	Manitoba	SK/MN	40 to 49 years	40-59	Female	Live with others	No Kids	Urban area	no/nondrinker	no	University degree/diploma	Married/living with partner	Asian	0	1	0	0	1	0	0	1	0	0	1	0	0	1	0	1	1	0	0	1	0	1	0	1	1	0	0	0	0	0	1	0
664	complete	English	5	Yes, I agree to participate	New Brunswick	QC/ATL	30 to 39 years	18-39	Male	Live alone	No Kids	Urban area	no/nondrinker	yes	Some post-secondary	Not married/Single	White	1	0	0	1	0	0	0	1	0	1	0	0	0	1	0	1	0	1	1	0	1	0	0	1	1	0	0	0	0	1	0	0
4779	complete	English	5	Yes, I agree to participate	Ontario	ON	60 to 69 years	60+	Female	Live with others	No Kids	Rural area	Heavy driking	no	College degree/diploma	Married/living with partner	White	0	0	1	0	1	0	0	1	0	0	1	0	0	1	0	1	1	0	0	1	0	1	0	1	0	0	1	1	0	0	0	0
3104	complete	English	5	Yes, I agree to participate	Ontario	ON	30 to 39 years	18-39	Male	Live with others	No Kids	Urban area	no/nondrinker	no	University degree/diploma	Married/living with partner	Asian	1	0	0	1	0	0	0	1	0	0	1	0	0	1	0	1	0	1	0	1	0	1	0	1	1	0	0	0	0	0	1	0
6729	complete	English	5	Yes, I agree to participate	Ontario	ON	30 to 39 years	18-39	Male	Live with others	Kids	Urban area	Heavy driking	no	Some post-secondary	Married/living with partner	White	1	0	0	1	0	0	1	0	0	0	1	0	0	1	0	1	1	0	0	1	0	1	1	0	1	0	0	0	0	1	0	0
6041	complete	English	5	Yes, I agree to participate	Alberta	AB	50 to 59 years	40-59	Female	Live with others	No Kids	Suburban area	no/nondrinker	no	High school or less	Married/living with partner	White	0	1	0	0	1	0	0	1	0	0	1	0	0	1	0	1	1	0	0	1	0	1	0	1	0	1	0	0	1	0	0	0
3931	complete	English	5	Yes, I agree to participate	New Brunswick	QC/ATL	18 to 29 years	18-39	Male	Live with others	No Kids	Rural area	Heavy driking	no	College degree/diploma	Married/living with partner	White	1	0	0	1	0	0	1	0	0	0	1	0	0	1	0	1	1	0	0	1	0	1	0	1	0	0	1	1	0	0	0	0
2950	complete	English	5	Yes, I agree to participate	Manitoba	SK/MN	50 to 59 years	40-59	Female	Live with others	No Kids	Suburban area	no/nondrinker	no	University degree/diploma	Married/living with partner	White	0	1	0	0	1	0	0	0	1	0	1	0	0	1	0	1	1	0	0	1	0	1	0	1	0	1	0	0	0	0	1	0
994	complete	English	5	Yes, I agree to participate	Ontario	ON	60 to 69 years	60+	Female	Live alone	No Kids	Rural area	no/nondrinker	no	Some post-secondary	Divorced/Separated/Widowed	White	0	0	1	0	1	0	0	1	0	0	1	0	0	1	0	1	1	0	0	1	1	0	0	1	0	0	1	0	0	1	0	1
2704	complete	English	5	Yes, I agree to participate	Ontario	ON	50 to 59 years	40-59	Female	Live with others	No Kids	Urban area	no/nondrinker	no	University degree/diploma	Not married/Single	White	0	1	0	0	1	0	0	1	0	0	1	0	1	0	0	1	0	1	1	0	0	1	0	1	1	0	0	0	0	0	1	0
1669	complete	English	5	Yes, I agree to participate	Ontario	ON	50 to 59 years	40-59	Female	Live with others	Kids	Suburban area	Heavy driking	no	College degree/diploma	Married/living with partner	White	0	1	0	0	1	0	0	1	0	0	1	0	0	1	0	1	0	1	0	1	0	1	1	0	0	1	0	1	0	0	0	0
6631	complete	English	5	Yes, I agree to participate	Nova Scotia	QC/ATL	18 to 29 years	18-39	Female	Live with others	No Kids	Suburban area	no/nondrinker	no	Some post-secondary	Not married/Single	White	1	0	0	0	1	0	0	1	0	0	1	0	1	0	0	1	0	1	1	0	0	1	0	1	0	1	0	0	0	1	0	0
5702	complete	English	5	Yes, I agree to participate	Ontario	ON	40 to 49 years	40-59	Female	Live with others	Kids	Suburban area	Heavy driking	no	College degree/diploma	Divorced/Separated/Widowed	White	0	1	0	0	1	0	0	1	0	0	1	0	1	0	1	0	0	1	0	1	0	1	1	0	0	1	0	1	0	0	0	1
1342	complete	English	5	Yes, I agree to participate	Alberta	AB	70 years and over	60+	Male	Live alone	No Kids	Suburban area	no/nondrinker	no	University degree/diploma	Divorced/Separated/Widowed	White	0	0	1	1	0	0	0	1	0	0	1	0	0	1	0	1	1	0	0	1	1	0	0	1	0	1	0	0	0	0	1	1
2860	complete	English	5	Yes, I agree to participate	Ontario	ON	50 to 59 years	40-59	Male	Live alone	No Kids	Suburban area	no/nondrinker	no	University degree/diploma	Not married/Single	White	0	1	0	1	0	0	0	1	0	0	1	0	0	1	0	1	0	1	0	1	1	0	0	1	0	1	0	0	0	0	1	0
5604	complete	English	5	Yes, I agree to participate	Ontario	ON	18 to 29 years	18-39	Female	Live with others	No Kids	Urban area	Heavy driking	no	University degree/diploma	Married/living with partner	White	1	0	0	0	1	0	0	1	0	0	1	0	0	1	0	1	1	0	0	1	0	1	0	1	1	0	0	0	0	0	1	0
4914	complete	English	5	Yes, I agree to participate	Manitoba	SK/MN	30 to 39 years	18-39	Female	Live with others	No Kids	Urban area	no/nondrinker	no	University degree/diploma	Married/living with partner	Asian	1	0	0	0	1	0	0	1	0				0	1	0	1	0	1	0	1	0	1	0	1	1	0	0	0	0	0	1	0
1967	complete	English	5	Yes, I agree to participate	Alberta	AB	30 to 39 years	18-39	Female	Live with others	Kids	Urban area	no/nondrinker	no	University degree/diploma	Married/living with partner	White	1	0	0	0	1	0	0	0	1	0	1	0	0	1	0	1	1	0	0	1	0	1	1	0	1	0	0	0	0	0	1	0
2324	complete	English	5	Yes, I agree to participate	Saskatchewan	SK/MN	18 to 29 years	18-39	Male	Live with others	No Kids	Suburban area	no/nondrinker	no	University degree/diploma	Not married/Single	White	1	0	0	1	0	0	0	1	0	0	1	0	0	1	0	1	1	0	0	1	0	1	0	1	0	1	0	0	0	0	1	0
2631	complete	English	5	Yes, I agree to participate	Ontario	ON	50 to 59 years	40-59	Female	Live with others	No Kids	Urban area	no/nondrinker	no	University degree/diploma	Married/living with partner	Asian	0	1	0	0	1	0	0	1	0	0	1	0	0	1	0	1	0	1	0	1	0	1	0	1	1	0	0	0	0	0	1	0
1462	complete	English	5	Yes, I agree to participate	Newfoundland and Labrador	QC/ATL	30 to 39 years	18-39	Male	Live with others	No Kids	Urban area	Heavy driking	yes	University degree/diploma	Married/living with partner	Asian	1	0	0	1	0	0	0	1	0	1	0	0	0	1	0	1	0	1	0	1	0	1	0	1	1	0	0	0	0	0	1	0
3422	complete	English	5	Yes, I agree to participate	Ontario	ON	50 to 59 years	40-59	Female	Live with others	Kids	Suburban area	no/nondrinker	no	University degree/diploma	Married/living with partner	Asian	0	1	0	0	1	0	1	0	0	0	1	0	0	1	0	1	0	1	0	1	0	1	1	0	0	1	0	0	0	0	1	0
461	complete	English	5	Yes, I agree to participate	Alberta	AB	70 years and over	60+	Female	Live alone	No Kids	Suburban area	no/nondrinker	no	College degree/diploma	Divorced/Separated/Widowed	White	0	0	1	0	1	0	0	1	0	0	1	0	0	1	0	1	1	0	0	1	1	0	0	1	0	1	0	1	0	0	0	1
2912	complete	English	5	Yes, I agree to participate	Ontario	ON	40 to 49 years	40-59	Male	Live with others	Kids	Suburban area	Heavy driking	yes	University degree/diploma	Married/living with partner	Asian	0	1	0	1	0	0	0	0	1	0	0	1	1	0	1	0	1	0	0	1	0	1	1	0	0	1	0	0	0	0	1	0
550	complete	English	5	Yes, I agree to participate	British Columbia	BC	70 years and over	60+	Female	Live alone	No Kids	Suburban area	no/nondrinker	yes	High school or less	Divorced/Separated/Widowed	White	0	0	1	0	1	0	0	1	0	0	1	0	0	1	0	1	1	0	0	1	1	0	0	1	0	1	0	0	1	0	0	1
594	complete	English	5	Yes, I agree to participate	Alberta	AB	50 to 59 years	40-59	Female	Live with others	No Kids	Urban area	no/nondrinker	no	Some post-secondary	Married/living with partner	Black/Indigenous/Arab/latinos	0	1	0	0	1	0	0	1	0	0	1	0	1	0	0	1	0	1	1	0	0	1	0	1	1	0	0	0	0	1	0	0
6871	complete	English	5	Yes, I agree to participate	Newfoundland and Labrador	QC/ATL	70 years and over	60+	Male	Live with others	No Kids	Urban area	no/nondrinker	no	Some post-secondary	Married/living with partner	White	0	0	1	1	0	0	0	1	0	0	1	0	0	1	0	1	1	0	0	1	0	1	0	1	1	0	0	0	0	1	0	0
119	complete	English	5	Yes, I agree to participate	Alberta	AB	70 years and over	60+	Female	Live with others	No Kids	Suburban area	no/nondrinker	no	University degree/diploma	Married/living with partner	White	0	0	1	0	1	0	1	0	0	0	1	0	0	1	0	1	1	0	0	1	0	1	0	1	0	1	0	0	0	0	1	0
4695	complete	English	5	Yes, I agree to participate	Ontario	ON	60 to 69 years	60+	Male	Live with others	No Kids	Suburban area	no/nondrinker	no	University degree/diploma	Married/living with partner	White	0	0	1	1	0	0	0	1	0	0	1	0	0	1	0	1	0	1	0	1	0	1	0	1	0	1	0	0	0	0	1	0
4603	complete	English	5	Yes, I agree to participate	Saskatchewan	SK/MN	50 to 59 years	40-59	Female	Live with others	No Kids	Rural area	no/nondrinker	no	University degree/diploma	Married/living with partner	White	0	1	0	0	1	0	0	1	0	0	1	0	0	1	0	1	0	1	0	1	0	1	0	1	0	0	1	0	0	0	1	0
5765	complete	English	5	Yes, I agree to participate	Ontario	ON	50 to 59 years	40-59	Male	Live with others	No Kids	Suburban area	no/nondrinker	no	University degree/diploma	Married/living with partner	Asian	0	1	0	1	0	0	0	1	0	0	1	0	0	1	0	1	1	0	0	1	0	1	0	1	0	1	0	0	0	0	1	0
2212	complete	English	5	Yes, I agree to participate	Alberta	AB	70 years and over	60+	Female	Live alone	No Kids	Urban area	no/nondrinker	no	University degree/diploma	Not married/Single	White	0	0	1	0	1	0	0	0	1	0	1	0	0	1	0	1	0	1	0	1	1	0	0	1	1	0	0	0	0	0	1	0
2104	complete	English	5	Yes, I agree to participate	British Columbia	BC	70 years and over	60+	Male	Live with others	No Kids	Urban area	no/nondrinker	no	University degree/diploma	Married/living with partner	White	0	0	1	1	0	0	1	0	0	0	1	0	1	0	0	1	1	0	0	1	0	1	0	1	1	0	0	0	0	0	1	0
708	complete	English	5	Yes, I agree to participate	Ontario	ON	60 to 69 years	60+	Male	Live with others	Kids	Suburban area	Heavy driking	no	Some post-secondary	Married/living with partner	White	0	0	1	1	0	0	0	1	0	0	1	0	1	0	0	1	0	1	0	1	0	1	1	0	0	1	0	0	0	1	0	0
505	complete	English	5	Yes, I agree to participate	Alberta	AB	30 to 39 years	18-39	Female	Live with others	No Kids	Urban area	no/nondrinker	no	College degree/diploma	Married/living with partner	White	1	0	0	0	1	0	0	1	0	0	1	0	0	1	0	1	1	0	0	1	0	1	0	1	1	0	0	1	0	0	0	0
1268	complete	English	5	Yes, I agree to participate	Ontario	ON	18 to 29 years	18-39	Female	Live with others	Kids	Suburban area	Heavy driking	yes	College degree/diploma	Divorced/Separated/Widowed	Asian	1	0	0	0	1	0	1	0	0	1	0	0	0	1	0	1	0	1	0	1	0	1	1	0	0	1	0	1	0	0	0	1
6728	complete	English	5	Yes, I agree to participate	British Columbia	BC	30 to 39 years	18-39	Male	Live alone	No Kids	Urban area	no/nondrinker	no	College degree/diploma	Not married/Single	Asian	1	0	0	1	0	0	0	1	0	0	1	0	0	1	1	0	0	1	1	0	1	0	0	1	1	0	0	1	0	0	0	0
4082	complete	English	5	Yes, I agree to participate	British Columbia	BC	40 to 49 years	40-59	Female	Live alone	No Kids	Urban area	no/nondrinker	no	Some post-secondary	Married/living with partner	White	0	1	0	0	1	0	0	1	0	0	1	0	0	1	0	1	0	1	1	0	1	0	0	1	1	0	0	0	0	1	0	0
1921	complete	English	5	Yes, I agree to participate	Alberta	AB	50 to 59 years	40-59	Female	Live with others	No Kids	Urban area	no/nondrinker	no	College degree/diploma	Married/living with partner	White	0	1	0	0	1	0	1	0	0	0	1	0	0	1	1	0	0	1	1	0	0	1	0	1	1	0	0	1	0	0	0	0
547	complete	English	5	Yes, I agree to participate	British Columbia	BC	70 years and over	60+	Female	Live alone	No Kids	Urban area	no/nondrinker	no	High school or less	Divorced/Separated/Widowed	White	0	0	1	0	1	0	0	1	0	0	1	0	0	1	0	1	1	0	0	1	1	0	0	1	1	0	0	0	1	0	0	1
2665	complete	English	5	Yes, I agree to participate	Ontario	ON	70 years and over	60+	Female	Live with others	No Kids	Rural area	no/nondrinker	no	College degree/diploma	Married/living with partner	White	0	0	1	0	1	0	0	1	0	0	1	0	0	1	0	1	0	1	0	1	0	1	0	1	0	0	1	1	0	0	0	0
2714	complete	English	5	Yes, I agree to participate	Ontario	ON	70 years and over	60+	Female	Live alone	No Kids	Suburban area	no/nondrinker	no	University degree/diploma	Divorced/Separated/Widowed	White	0	0	1	0	1	0	0	1	0	0	1	0	0	1	0	1	1	0	0	1	1	0	0	1	0	1	0	0	0	0	1	1
6717	complete	English	5	Yes, I agree to participate	Newfoundland and Labrador	QC/ATL	40 to 49 years	40-59	Male	Live with others	No Kids	Urban area	no/nondrinker	no	University degree/diploma	Divorced/Separated/Widowed	White	0	1	0	1	0	0	0	1	0	0	1	0	0	1	0	1	0	1	0	1	0	1	0	1	1	0	0	0	0	0	1	1
1117	complete	English	5	Yes, I agree to participate	Ontario	ON	60 to 69 years	60+	Female	Live with others	No Kids	Suburban area	no/nondrinker	no	High school or less	Not married/Single	White	0	0	1	0	1	0	0	0	1	0	1	0	0	1	0	1	0	1	0	1	0	1	0	1	0	1	0	0	1	0	0	0
3534	complete	English	5	Yes, I agree to participate	Manitoba	SK/MN	50 to 59 years	40-59	Male	Live with others	Kids	Rural area	no/nondrinker	no	College degree/diploma	Married/living with partner	White	0	1	0	1	0	0	0	1	0	0	1	0	0	1	0	1	0	1	0	1	0	1	1	0	0	0	1	1	0	0	0	0
5846	complete	English	5	Yes, I agree to participate	Ontario	ON	40 to 49 years	40-59	Male	Live with others	No Kids	Rural area	Heavy driking	no	Some post-secondary	Not married/Single	White	0	1	0	1	0	0	0	0	1	0	1	0	0	1	0	1	0	1	0	1	0	1	0	1	0	0	1	0	0	1	0	0
426	complete	English	5	Yes, I agree to participate	Nova Scotia	QC/ATL	50 to 59 years	40-59	Male	Live with others	No Kids	Suburban area	Heavy driking	no	University degree/diploma	Married/living with partner	White	0	1	0	1	0	0	0	1	0	0	1	0	0	1	0	1	1	0	0	1	0	1	0	1	0	1	0	0	0	0	1	0
3801	complete	English	5	Yes, I agree to participate	Ontario	ON	40 to 49 years	40-59	Female	Live alone	No Kids	Rural area	no/nondrinker	no	College degree/diploma	Not married/Single	White	0	1	0	0	1	0	0	1	0	0	1	0	0	1	0	1	0	1	0	1	1	0	0	1	0	0	1	1	0	0	0	0
6483	complete	English	5	Yes, I agree to participate	Nova Scotia	QC/ATL	18 to 29 years	18-39	Male	Live alone	No Kids	Urban area	no/nondrinker	no	University degree/diploma	Not married/Single	Asian	1	0	0	1	0	0	0	0	1	0	1	0	1	0	1	0	1	0	1	0	1	0	0	1	1	0	0	0	0	0	1	0
6297	complete	English	5	Yes, I agree to participate	Alberta	AB	40 to 49 years	40-59	Female	Live with others	Kids	Suburban area	Heavy driking	no	University degree/diploma	Married/living with partner	White	0	1	0	0	1	0	1	0	0	0	1	0	0	1	0	1	1	0	0	1	0	1	1	0	0	1	0	0	0	0	1	0
2962	complete	English	5	Yes, I agree to participate	Alberta	AB	50 to 59 years	40-59	Female	Live alone	No Kids	Suburban area	Heavy driking	no	High school or less	Divorced/Separated/Widowed	White	0	1	0	0	1	0	0	1	0	0	1	0	0	1	1	0	1	0	0	1	1	0	0	1	0	1	0	0	1	0	0	1
6498	complete	English	5	Yes, I agree to participate	British Columbia	BC	40 to 49 years	40-59	Male	Live with others	No Kids	Urban area	no/nondrinker	no	College degree/diploma	Not married/Single	Asian	0	1	0	1	0	0	0	1	0	0	1	0	0	1	0	1	0	1	0	1	0	1	0	1	1	0	0	1	0	0	0	0
6856	complete	English	5	Yes, I agree to participate	Quebec	QC/ATL	40 to 49 years	40-59	Other		Kids	Urban area	no/nondrinker	96			Other	0	1	0	0	0	1	0	1	0	0	1	0	0	1	0	1	1	0	0	1			1	0	1	0	0	0	0	0	0	0
6588	complete	English	5	Yes, I agree to participate	Ontario	ON	30 to 39 years	18-39	Male	Live with others	Kids	Urban area	no/nondrinker	no	University degree/diploma	Married/living with partner	White	1	0	0	1	0	0	0	1	0	0	1	0	1	0	1	0	0	1	0	1	0	1	1	0	1	0	0	0	0	0	1	0
482	complete	English	5	Yes, I agree to participate	Ontario	ON	50 to 59 years	40-59	Male	Live with others	No Kids	Suburban area	Heavy driking	no	High school or less	Married/living with partner	Asian	0	1	0	1	0	0	1	0	0	0	1	0	0	1	0	1	0	1	0	1	0	1	0	1	0	1	0	0	1	0	0	0
131	complete	English	5	Yes, I agree to participate	Alberta	AB	60 to 69 years	60+	Female	Live with others	No Kids	Urban area	no/nondrinker	no	University degree/diploma	Married/living with partner	Asian	0	0	1	0	1	0	0	1	0	0	1	0	0	1	0	1	1	0	0	1	0	1	0	1	1	0	0	0	0	0	1	0
2537	complete	English	5	Yes, I agree to participate	Alberta	AB	60 to 69 years	60+	Male	Live with others	No Kids	Urban area	Heavy driking	no	High school or less	Married/living with partner	White	0	0	1	1	0	0	1	0	0	0	1	0	0	1	0	1	1	0	0	1	0	1	0	1	1	0	0	0	1	0	0	0
6436	complete	English	5	Yes, I agree to participate	Manitoba	SK/MN	40 to 49 years	40-59	Female	Live with others	Kids	Urban area	no/nondrinker	no	University degree/diploma	Married/living with partner	Black/Indigenous/Arab/latinos	0	1	0	0	1	0	0	1	0	0	1	0	0	1	0	1	1	0	0	1	0	1	1	0	1	0	0	0	0	0	1	0
1043	complete	English	5	Yes, I agree to participate	British Columbia	BC	50 to 59 years	40-59	Female	Live with others	No Kids	Suburban area	no/nondrinker	no	College degree/diploma	Married/living with partner	Asian	0	1	0	0	1	0	0	1	0	0	1	0	0	1	0	1	0	1	0	1	0	1	0	1	0	1	0	1	0	0	0	0
2778	complete	English	5	Yes, I agree to participate	Alberta	AB	50 to 59 years	40-59	Male	Live alone	No Kids	Urban area	no/nondrinker	no	University degree/diploma	Not married/Single	White	0	1	0	1	0	0	0	1	0	0	1	0	1	0	1	0	0	1	1	0	1	0	0	1	1	0	0	0	0	0	1	0
2759	complete	English	5	Yes, I agree to participate	Ontario	ON	70 years and over	60+	Male	Live with others	No Kids	Suburban area	no/nondrinker	no	University degree/diploma	Married/living with partner	White	0	0	1	1	0	0							0	1	0	1	1	0	1	0	0	1	0	1	0	1	0	0	0	0	1	0
1640	complete	English	5	Yes, I agree to participate	Alberta	AB	18 to 29 years	18-39	Male	Live with others	Kids	Urban area	no/nondrinker	no	High school or less	Married/living with partner	Asian	1	0	0	1	0	0	0	1	0	0	1	0	0	1	0	1	0	1	0	1	0	1	1	0	1	0	0	0	1	0	0	0
2664	complete	English	5	Yes, I agree to participate	Ontario	ON	60 to 69 years	60+	Female	Live with others	No Kids	Suburban area	Heavy driking	no	University degree/diploma	Married/living with partner	White	0	0	1	0	1	0	0	1	0	0	1	0	0	1	0	1	0	1	0	1	0	1	0	1	0	1	0	0	0	0	1	0
6517	complete	English	5	Yes, I agree to participate	Saskatchewan	SK/MN	50 to 59 years	40-59	Male	Live alone	No Kids	Suburban area	no/nondrinker	no	High school or less	Not married/Single	White	0	1	0	1	0	0	0	1	0	0	1	0	0	1	0	1	0	1	0	1	1	0	0	1	0	1	0	0	1	0	0	0
2244	complete	English	5	Yes, I agree to participate	Manitoba	SK/MN	30 to 39 years	18-39	Female	Live with others	No Kids	Urban area	no/nondrinker	no	University degree/diploma	Married/living with partner	Asian	1	0	0	0	1	0	0	1	0	0	1	0	0	1	0	1	0	1	0	1	0	1	0	1	1	0	0	0	0	0	1	0
1149	complete	English	5	Yes, I agree to participate	Ontario	ON	60 to 69 years	60+	Female	Live with others	No Kids	Suburban area	no/nondrinker	no	College degree/diploma	Married/living with partner	White	0	0	1	0	1	0	0	1	0	0	1	0	0	1	0	1	0	1	0	1	0	1	0	1	0	1	0	1	0	0	0	0
3900	complete	English	5	Yes, I agree to participate	Ontario	ON	50 to 59 years	40-59	Female	Live with others	No Kids	Rural area	no/nondrinker	no	College degree/diploma	Married/living with partner	White	0	1	0	0	1	0	0	1	0	0	1	0	0	1	0	1	1	0	0	1	0	1	0	1	0	0	1	1	0	0	0	0
1186	complete	English	5	Yes, I agree to participate	Alberta	AB	40 to 49 years	40-59	Female	Live with others	Kids	Rural area	no/nondrinker	no	University degree/diploma	Married/living with partner	White	0	1	0	0	1	0	0	1	0	0	1	0	0	1	0	1	0	1	0	1	0	1	1	0	0	0	1	0	0	0	1	0
4426	complete	English	5	Yes, I agree to participate	Ontario	ON	18 to 29 years	18-39	Male	Live with others	No Kids	Suburban area	Heavy driking	yes	University degree/diploma	Not married/Single	White	1	0	0	1	0	0	0	0	1	0	0	1	1	0	1	0	0	1	0	1	0	1	0	1	0	1	0	0	0	0	1	0
1228	complete	English	5	Yes, I agree to participate	Ontario	ON	30 to 39 years	18-39	Female	Live alone	No Kids	Urban area	no/nondrinker	no	University degree/diploma	Not married/Single	White	1	0	0	0	1	0	0	0	1	0	0	1	0	1	1	0	1	0	1	0	1	0	0	1	1	0	0	0	0	0	1	0
6509	complete	English	5	Yes, I agree to participate	Ontario	ON	30 to 39 years	18-39	Male	Live with others	No Kids	Urban area	no/nondrinker	no	University degree/diploma	Married/living with partner	Asian	1	0	0	1	0	0	0	0	1	0	1	0	0	1	0	1	0	1	0	1	0	1	0	1	1	0	0	0	0	0	1	0
2273	complete	English	5	Yes, I agree to participate	Manitoba	SK/MN	30 to 39 years	18-39	Female	Live with others	Kids	Rural area	no/nondrinker	no	University degree/diploma	Married/living with partner	White	1	0	0	0	1	0	0	1	0	0	1	0	0	1	0	1	1	0	0	1	0	1	1	0	0	0	1	0	0	0	1	0
2713	complete	English	5	Yes, I agree to participate	Alberta	AB	60 to 69 years	60+	Female	Live with others	No Kids	Urban area	Heavy driking	no	University degree/diploma	Not married/Single	White	0	0	1	0	1	0	1	0	0	0	1	0	0	1	0	1	0	1	0	1	0	1	0	1	1	0	0	0	0	0	1	0
6155	complete	English	5	Yes, I agree to participate	British Columbia	BC	18 to 29 years	18-39	Female	Live with others	No Kids	Suburban area	no/nondrinker	no	College degree/diploma	Married/living with partner	White	1	0	0	0	1	0	0	0	1	0	1	0	0	1	0	1	1	0	1	0	0	1	0	1	0	1	0	1	0	0	0	0
149	complete	English	5	Yes, I agree to participate	Ontario	ON	60 to 69 years	60+	Female	Live with others	No Kids	Rural area	no/nondrinker	no	High school or less	Married/living with partner	White	0	0	1	0	1	0	0	0	1	0	1	0	0	1	0	1	0	1	0	1	0	1	0	1	0	0	1	0	1	0	0	0
4634	complete	English	5	Yes, I agree to participate	Ontario	ON	30 to 39 years	18-39	Male	Live with others	Kids	Urban area	no/nondrinker	no	High school or less	Married/living with partner	White	1	0	0	1	0	0	1	0	0	0	1	0	0	1	0	1	1	0	0	1	0	1	1	0	1	0	0	0	1	0	0	0
1990	complete	English	5	Yes, I agree to participate	British Columbia	BC	30 to 39 years	18-39	Female	Live alone	No Kids	Suburban area	no/nondrinker	no	University degree/diploma	Not married/Single	White	1	0	0	0	1	0	0	1	0	0	1	0	0	1	0	1	1	0	0	1	1	0	0	1	0	1	0	0	0	0	1	0
281	complete	English	5	Yes, I agree to participate	Nova Scotia	QC/ATL	40 to 49 years	40-59	Male	Live alone	No Kids	Urban area	Heavy driking	yes	Some post-secondary	Divorced/Separated/Widowed	White	0	1	0	1	0	0	0	1	0	0	1	0	1	0	1	0	0	1	0	1	1	0	0	1	1	0	0	0	0	1	0	1
6758	complete	English	5	Yes, I agree to participate	Ontario	ON	18 to 29 years	18-39	Female	Live with others	No Kids	Suburban area	Heavy driking	yes	University degree/diploma	Not married/Single	Asian	1	0	0	0	1	0	0	0	1	0	1	0	1	0	1	0	0	1	1	0	0	1	0	1	0	1	0	0	0	0	1	0
581	complete	English	5	Yes, I agree to participate	Alberta	AB	50 to 59 years	40-59	Female	Live with others	No Kids	Urban area	no/nondrinker	no	University degree/diploma	Married/living with partner	White	0	1	0	0	1	0	0	1	0	0	1	0	1	0	1	0	1	0	1	0	0	1	0	1	1	0	0	0	0	0	1	0
1688	complete	English	5	Yes, I agree to participate	Ontario	ON	30 to 39 years	18-39	Female	Live alone	No Kids	Suburban area	no/nondrinker	no				1	0	0	0	1	0							0	1	0	1	0	1	0	1	1	0	0	1	0	1	0	0	0	0	0	0
3742	complete	English	5	Yes, I agree to participate	British Columbia	BC	18 to 29 years	18-39	Female	Live with others	No Kids	Urban area	no/nondrinker	no	University degree/diploma	Not married/Single	Asian	1	0	0	0	1	0	0	1	0	0	1	0	1	0	1	0	0	1	1	0	0	1	0	1	1	0	0	0	0	0	1	0
4193	complete	English	5	Yes, I agree to participate	Alberta	AB	50 to 59 years	40-59	Female	Live alone	No Kids	Urban area	Heavy driking	yes	College degree/diploma	Divorced/Separated/Widowed	White	0	1	0	0	1	0	0	1	0	0	1	0	0	1	0	1	1	0	0	1	1	0	0	1	1	0	0	1	0	0	0	1
6400	complete	English	5	Yes, I agree to participate	Nova Scotia	QC/ATL	30 to 39 years	18-39	Female	Live with others	Kids	Suburban area	Heavy driking	yes	University degree/diploma	Married/living with partner	Black/Indigenous/Arab/latinos	1	0	0	0	1	0	1	0	0	1	0	0	0	1	1	0	1	0	0	1	0	1	1	0	0	1	0	0	0	0	1	0
1287	complete	English	5	Yes, I agree to participate	Manitoba	SK/MN	40 to 49 years	40-59	Female	Live with others	No Kids	Rural area	no/nondrinker	no	College degree/diploma	Not married/Single	White	0	1	0	0	1	0	0	1	0	0	1	0	0	1	0	1	0	1	1	0	0	1	0	1	0	0	1	1	0	0	0	0
100	complete	English	5	Yes, I agree to participate	Ontario	ON	70 years and over	60+	Female	Live with others	No Kids	Urban area	no/nondrinker	no	University degree/diploma	Married/living with partner	White	0	0	1	0	1	0	0	1	0	0	1	0	0	1	0	1	1	0	0	1	0	1	0	1	1	0	0	0	0	0	1	0
6230	complete	English	5	Yes, I agree to participate	Manitoba	SK/MN	18 to 29 years	18-39	Female	Live with others	Kids	Urban area	no/nondrinker	no		Not married/Single	Black/Indigenous/Arab/latinos	1	0	0	0	1	0	0	1	0	0	1	0	1	0	1	0	0	1	1	0	0	1	1	0	1	0	0	0	0	0	0	0
5922	complete	English	5	Yes, I agree to participate	New Brunswick	QC/ATL	50 to 59 years	40-59	Female	Live with others	No Kids	Suburban area	Heavy driking	yes	High school or less	Married/living with partner	White	0	1	0	0	1	0	0	1	0	0	1	0	0	1	0	1	0	1	0	1	0	1	0	1	0	1	0	0	1	0	0	0
437	complete	English	5	Yes, I agree to participate	British Columbia	BC	40 to 49 years	40-59	Male	Live with others	No Kids	Suburban area	no/nondrinker	yes	College degree/diploma	Not married/Single	White	0	1	0	1	0	0	0	1	0	1	0	0	0	1	0	1	0	1	1	0	0	1	0	1	0	1	0	1	0	0	0	0
6267	complete	English	5	Yes, I agree to participate	British Columbia	BC	18 to 29 years	18-39	Female	Live with others	No Kids	Urban area	no/nondrinker	no	University degree/diploma	Not married/Single	Asian	1	0	0	0	1	0	0	1	0	0	1	0	0	1	0	1	0	1	0	1	0	1	0	1	1	0	0	0	0	0	1	0
1720	complete	English	5	Yes, I agree to participate	Prince Edward Island	QC/ATL	50 to 59 years	40-59	Male	Live with others	No Kids	Suburban area	Heavy driking	yes	High school or less	Married/living with partner	White	0	1	0	1	0	0	0	1	0	0	1	0	0	1	0	1	0	1	0	1	0	1	0	1	0	1	0	0	1	0	0	0
737	complete	English	5	Yes, I agree to participate	Ontario	ON	60 to 69 years	60+	Male	Live with others	No Kids	Urban area	Heavy driking	no	High school or less	Married/living with partner	White	0	0	1	1	0	0	0	1	0	0	1	0	0	1	0	1	0	1	0	1	0	1	0	1	1	0	0	0	1	0	0	0
3622	complete	English	5	Yes, I agree to participate	Nova Scotia	QC/ATL	18 to 29 years	18-39	Female	Live with others	No Kids	Rural area	Heavy driking	no	University degree/diploma	Not married/Single	White	1	0	0	0	1	0	0	1	0	0	1	0	0	1	0	1	1	0	0	1	0	1	0	1	0	0	1	0	0	0	1	0
3460	complete	English	5	Yes, I agree to participate	New Brunswick	QC/ATL	60 to 69 years	60+	Male	Live with others	No Kids	Rural area	Heavy driking	no	University degree/diploma	Married/living with partner	White	0	0	1	1	0	0	1	0	0	0	1	0	0	1	0	1	1	0	0	1	0	1	0	1	0	0	1	0	0	0	1	0
1346	complete	English	5	Yes, I agree to participate	Ontario	ON	40 to 49 years	40-59	Male	Live with others	Kids	Urban area	no/nondrinker	no	University degree/diploma	Married/living with partner	Asian	0	1	0	1	0	0	0	1	0	0	1	0	0	1	0	1	0	1	0	1	0	1	1	0	1	0	0	0	0	0	1	0
3759	complete	English	5	Yes, I agree to participate	Quebec	QC/ATL	30 to 39 years	18-39	Female	Live alone	No Kids	Urban area	Heavy driking	yes	College degree/diploma	Not married/Single	White	1	0	0	0	1	0	1	0	0	1	0	0	1	0	0	1	1	0	1	0	1	0	0	1	1	0	0	1	0	0	0	0
4055	complete	English	5	Yes, I agree to participate	Ontario	ON	50 to 59 years	40-59	Male	Live with others	Kids	Suburban area	no/nondrinker	no	University degree/diploma	Married/living with partner		0	1	0	1	0	0	0	1	0	0	1	0	0	1	0	1	1	0	0	1	0	1	1	0	0	1	0	0	0	0	1	0
3315	complete	English	5	Yes, I agree to participate	Nova Scotia	QC/ATL	30 to 39 years	18-39	Male	Live with others	Kids	Suburban area	no/nondrinker	no	College degree/diploma	Married/living with partner	Black/Indigenous/Arab/latinos	1	0	0	1	0	0	0	1	0	0	1	0	0	1	1	0	0	1	0	1	0	1	1	0	0	1	0	1	0	0	0	0
4643	complete	English	5	Yes, I agree to participate	Ontario	ON	30 to 39 years	18-39	Female	Live with others	No Kids	Urban area	no/nondrinker	no	University degree/diploma	Married/living with partner	White	1	0	0	0	1	0	0	1	0	0	1	0	0	1	0	1	1	0	0	1	0	1	0	1	1	0	0	0	0	0	1	0
1060	complete	English	5	Yes, I agree to participate	Ontario	ON	60 to 69 years	60+	Male	Live alone	No Kids	Rural area	Heavy driking	no	Some post-secondary	Divorced/Separated/Widowed	White	0	0	1	1	0	0	0	0	1	0	1	0	0	1	0	1	1	0	0	1	1	0	0	1	0	0	1	0	0	1	0	1
6819	complete	English	5	Yes, I agree to participate	Ontario	ON	30 to 39 years	18-39	Male	Live with others	No Kids	Urban area	no/nondrinker	no	College degree/diploma	Married/living with partner	White	1	0	0	1	0	0	0	0	1	0	1	0	0	1	0	1	1	0	0	1	0	1	0	1	1	0	0	1	0	0	0	0
2855	complete	English	5	Yes, I agree to participate	Ontario	ON	70 years and over	60+	Female	Live with others	No Kids	Suburban area	no/nondrinker	no	University degree/diploma	Divorced/Separated/Widowed	Asian	0	0	1	0	1	0	0	1	0	0	1	0	0	1	0	1	0	1	1	0	0	1	0	1	0	1	0	0	0	0	1	1
6715	complete	English	5	Yes, I agree to participate	Ontario	ON	50 to 59 years	40-59	Male	Live alone	No Kids	Suburban area	Heavy driking	yes	High school or less	Divorced/Separated/Widowed	White	0	1	0	1	0	0	0	1	0	0	1	0	0	1	0	1	0	1	0	1	1	0	0	1	0	1	0	0	1	0	0	1
3640	complete	English	5	Yes, I agree to participate	Ontario	ON	70 years and over	60+	Male	Live alone	No Kids	Suburban area	Heavy driking	no	College degree/diploma	Divorced/Separated/Widowed	White	0	0	1	1	0	0	0	1	0	0	1	0	0	1	0	1	1	0	0	1	1	0	0	1	0	1	0	1	0	0	0	1
5131	complete	English	5	Yes, I agree to participate	Manitoba	SK/MN	50 to 59 years	40-59	Female	Live with others	No Kids	Rural area	no/nondrinker	no	University degree/diploma	Married/living with partner	White	0	1	0	0	1	0	0	1	0	0	1	0	1	0	1	0	0	1	1	0	0	1	0	1	0	0	1	0	0	0	1	0
3571	complete	English	5	Yes, I agree to participate	Ontario	ON	30 to 39 years	18-39	Female	Live with others	Kids	Urban area	no/nondrinker	no	University degree/diploma	Married/living with partner	Asian	1	0	0	0	1	0	0	1	0	0	1	0	0	1	0	1	0	1	0	1	0	1	1	0	1	0	0	0	0	0	1	0
1225	complete	English	5	Yes, I agree to participate	Ontario	ON	60 to 69 years	60+	Female	Live with others	No Kids	Urban area	no/nondrinker	no	University degree/diploma	Married/living with partner	White	0	0	1	0	1	0	0	1	0	0	1	0	0	1	0	1	0	1	0	1	0	1	0	1	1	0	0	0	0	0	1	0
206	complete	English	5	Yes, I agree to participate	British Columbia	BC	60 to 69 years	60+	Male	Live with others	No Kids	Urban area	Heavy driking	yes	Some post-secondary	Married/living with partner	White	0	0	1	1	0	0	0	1	0	0	1	0	0	1	0	1	0	1	0	1	0	1	0	1	1	0	0	0	0	1	0	0
6683	complete	English	5	Yes, I agree to participate	Saskatchewan	SK/MN	18 to 29 years	18-39	Female	Live with others	Kids	Suburban area	no/nondrinker	no	High school or less	Not married/Single	White	1	0	0	0	1	0	0	0	1				0	1	0	1	1	0	0	1	0	1	1	0	0	1	0	0	1	0	0	0
2904	complete	English	5	Yes, I agree to participate	Ontario	ON	70 years and over	60+	Male	Live with others	No Kids	Suburban area	no/nondrinker	no	University degree/diploma	Married/living with partner	White	0	0	1	1	0	0	1	0	0	0	1	0	0	1	0	1	1	0	0	1	0	1	0	1	0	1	0	0	0	0	1	0
5071	complete	English	5	Yes, I agree to participate	Ontario	ON	50 to 59 years	40-59	Female	Live with others	No Kids	Rural area	no/nondrinker	no	University degree/diploma	Married/living with partner	White	0	1	0	0	1	0	0	1	0	0	1	0	0	1	0	1	1	0	0	1	0	1	0	1	0	0	1	0	0	0	1	0
1470	complete	English	5	Yes, I agree to participate	Nova Scotia	QC/ATL	70 years and over	60+	Male	Live with others	No Kids	Urban area	no/nondrinker	no	College degree/diploma	Married/living with partner	White	0	0	1	1	0	0	0	1	0	0	1	0	0	1	0	1	1	0	1	0	0	1	0	1	1	0	0	1	0	0	0	0
937	complete	English	5	Yes, I agree to participate	Manitoba	SK/MN	50 to 59 years	40-59	Male	Live with others	No Kids	Rural area	no/nondrinker	no	College degree/diploma	Married/living with partner	White	0	1	0	1	0	0	0	1	0	0	1	0	0	1	0	1	1	0	0	1	0	1	0	1	0	0	1	1	0	0	0	0
65	complete	English	5	Yes, I agree to participate	Alberta	AB	60 to 69 years	60+	Female	Live with others	No Kids	Urban area	Heavy driking	no	College degree/diploma	Married/living with partner	White	0	0	1	0	1	0	1	0	0	0	1	0	0	1	0	1	1	0	0	1	0	1	0	1	1	0	0	1	0	0	0	0
6295	complete	English	5	Yes, I agree to participate	Ontario	ON	18 to 29 years	18-39	Female	Live with others	Kids	Rural area	no/nondrinker	no	College degree/diploma	Married/living with partner	White	1	0	0	0	1	0	0	1	0	0	1	0	0	1	1	0	0	1	0	1	0	1	1	0	0	0	1	1	0	0	0	0
3010	complete	English	5	Yes, I agree to participate	British Columbia	BC	40 to 49 years	40-59	Female	Live with others	No Kids	Rural area	no/nondrinker	no	College degree/diploma	Married/living with partner	White	0	1	0	0	1	0	0	1	0	0	1	0	0	1	0	1	1	0	0	1	0	1	0	1	0	0	1	1	0	0	0	0
3413	complete	English	5	Yes, I agree to participate	Ontario	ON	40 to 49 years	40-59	Male	Live with others	No Kids	Urban area	Heavy driking	no	University degree/diploma	Married/living with partner	Black/Indigenous/Arab/latinos	0	1	0	1	0	0	0	1	0	0	1	0	0	1	0	1	1	0	0	1	0	1	0	1	1	0	0	0	0	0	1	0
1270	complete	English	5	Yes, I agree to participate	Ontario	ON	60 to 69 years	60+	Female	Live with others	No Kids	Suburban area	no/nondrinker	no	Some post-secondary	Married/living with partner	White	0	0	1	0	1	0	0	0	1	0	1	0	1	0	0	1	0	1	0	1	0	1	0	1	0	1	0	0	0	1	0	0
124	complete	English	5	Yes, I agree to participate	Ontario	ON	50 to 59 years	40-59	Female	Live with others	No Kids	Suburban area	no/nondrinker	no	University degree/diploma	Married/living with partner	White	0	1	0	0	1	0	0	1	0	0	1	0	0	1	0	1	1	0	0	1	0	1	0	1	0	1	0	0	0	0	1	0
5179	complete	English	5	Yes, I agree to participate	Nova Scotia	QC/ATL	50 to 59 years	40-59	Male	Live with others	Kids	Suburban area	no/nondrinker	no	College degree/diploma	Married/living with partner	White	0	1	0	1	0	0	0	1	0	0	1	0	1	0	0	1	0	1	0	1	0	1	1	0	0	1	0	1	0	0	0	0
2879	complete	English	5	Yes, I agree to participate	Ontario	ON	40 to 49 years	40-59	Male	Live with others	Kids	Urban area	no/nondrinker	no	University degree/diploma	Married/living with partner	White	0	1	0	1	0	0	1	0	0	0	1	0	0	1	0	1	0	1	1	0	0	1	1	0	1	0	0	0	0	0	1	0
3145	complete	English	5	Yes, I agree to participate	Manitoba	SK/MN	18 to 29 years	18-39	Female	Live alone	No Kids	Urban area	no/nondrinker	no	University degree/diploma	Not married/Single	White	1	0	0	0	1	0	0	1	0	0	1	0	1	0	1	0	0	1	0	1	1	0	0	1	1	0	0	0	0	0	1	0
2658	complete	English	5	Yes, I agree to participate	Ontario	ON	50 to 59 years	40-59	Male	Live with others	No Kids	Suburban area	no/nondrinker	no	College degree/diploma	Married/living with partner	White	0	1	0	1	0	0	0	1	0	0	1	0	0	1	1	0	1	0	0	1	0	1	0	1	0	1	0	1	0	0	0	0
1390	complete	English	5	Yes, I agree to participate	Ontario	ON	70 years and over	60+	Male	Live with others	No Kids	Suburban area	Heavy driking	no	University degree/diploma	Divorced/Separated/Widowed	White	0	0	1	1	0	0	0	1	0	0	1	0	0	1	0	1	0	1	0	1	0	1	0	1	0	1	0	0	0	0	1	1
2756	complete	English	5	Yes, I agree to participate	Ontario	ON	70 years and over	60+	Female	Live with others	No Kids	Urban area	no/nondrinker	no	High school or less	Married/living with partner	White	0	0	1	0	1	0	0	1	0	0	1	0	0	1	0	1	0	1	0	1	0	1	0	1	1	0	0	0	1	0	0	0
1461	complete	English	5	Yes, I agree to participate	British Columbia	BC	60 to 69 years	60+	Male	Live with others	Kids	Rural area	no/nondrinker	no	University degree/diploma	Married/living with partner	White	0	0	1	1	0	0	0	1	0	0	1	0	0	1	0	1	1	0	0	1	0	1	1	0	0	0	1	0	0	0	1	0
4517	complete	English	5	Yes, I agree to participate	British Columbia	BC	60 to 69 years	60+	Female	Live with others	No Kids	Rural area	no/nondrinker	no	College degree/diploma	Married/living with partner	White	0	0	1	0	1	0	1	0	0	0	1	0	0	1	0	1	1	0	0	1	0	1	0	1	0	0	1	1	0	0	0	0
1018	complete	English	5	Yes, I agree to participate	Ontario	ON	70 years and over	60+	Male	Live with others	No Kids	Suburban area	no/nondrinker	no	Some post-secondary	Married/living with partner	White	0	0	1	1	0	0	0	1	0	0	1	0	0	1	0	1	0	1	0	1	0	1	0	1	0	1	0	0	0	1	0	0
330	complete	English	5	Yes, I agree to participate	Alberta	AB	30 to 39 years	18-39	Male	Live alone	No Kids	Urban area	no/nondrinker	no	Some post-secondary	Not married/Single	White	1	0	0	1	0	0	0	0	1	0	1	0	1	0	0	1	0	1	1	0	1	0	0	1	1	0	0	0	0	1	0	0
5852	complete	English	5	Yes, I agree to participate	Alberta	AB	18 to 29 years	18-39	Female	Live with others	Kids	Urban area	no/nondrinker	no	University degree/diploma	Married/living with partner	Black/Indigenous/Arab/latinos	1	0	0	0	1	0	0	0	1	0	1	0	0	1	0	1	1	0	0	1	0	1	1	0	1	0	0	0	0	0	1	0
162	complete	English	5	Yes, I agree to participate	Alberta	AB	70 years and over	60+	Male	Live with others	No Kids	Urban area	no/nondrinker	no	University degree/diploma	Married/living with partner	White	0	0	1	1	0	0	0	1	0	0	1	0	0	1	0	1	1	0	0	1	0	1	0	1	1	0	0	0	0	0	1	0
4953	complete	English	5	Yes, I agree to participate	British Columbia	BC	40 to 49 years	40-59	Male	Live with others	Kids	Suburban area	no/nondrinker	no	College degree/diploma	Not married/Single	White	0	1	0	1	0	0	0	1	0	0	1	0	0	1	0	1	0	1	0	1	0	1	1	0	0	1	0	1	0	0	0	0
513	complete	English	5	Yes, I agree to participate	Alberta	AB	30 to 39 years	18-39	Female	Live with others	Kids	Rural area	no/nondrinker	yes	College degree/diploma	Not married/Single	White	1	0	0	0	1	0	0	1	0	1	0	0	1	0	1	0	0	1	0	1	0	1	1	0	0	0	1	1	0	0	0	0
3371	complete	English	5	Yes, I agree to participate	Ontario	ON	40 to 49 years	40-59	Male	Live with others	No Kids	Urban area	no/nondrinker	no	College degree/diploma	Married/living with partner	White	0	1	0	1	0	0							1	0	0	1	0	1	0	1	0	1	0	1	1	0	0	1	0	0	0	0
2668	complete	English	5	Yes, I agree to participate	Alberta	AB	60 to 69 years	60+	Male	Live with others	No Kids	Rural area	no/nondrinker	no	University degree/diploma	Married/living with partner	White	0	0	1	1	0	0	0	1	0	0	1	0	0	1	0	1	0	1	0	1	0	1	0	1	0	0	1	0	0	0	1	0
1286	complete	English	5	Yes, I agree to participate	Alberta	AB	60 to 69 years	60+	Male	Live with others	No Kids	Suburban area	Heavy driking	no	Some post-secondary	Married/living with partner	White	0	0	1	1	0	0	0	1	0	0	1	0	0	1	0	1	0	1	0	1	0	1	0	1	0	1	0	0	0	1	0	0
4670	complete	English	5	Yes, I agree to participate	Ontario	ON	18 to 29 years	18-39	Female	Live with others	Kids	Urban area	Heavy driking	no	University degree/diploma	Not married/Single	White	1	0	0	0	1	0	1	0	0	0	1	0	1	0	0	1	0	1	0	1	0	1	1	0	1	0	0	0	0	0	1	0
3202	complete	English	5	Yes, I agree to participate	Ontario	ON	70 years and over	60+	Female	Live with others	No Kids	Rural area	no/nondrinker	no	College degree/diploma	Married/living with partner	White	0	0	1	0	1	0	0	0	1	0	1	0	0	1	1	0	1	0	0	1	0	1	0	1	0	0	1	1	0	0	0	0
6627	complete	English	5	Yes, I agree to participate	Ontario	ON	18 to 29 years	18-39	Female	Live with others	No Kids	Suburban area	Heavy driking	no	High school or less	Not married/Single	White	1	0	0	0	1	0	0	0	1	0	1	0	0	1	0	1	0	1	0	1	0	1	0	1	0	1	0	0	1	0	0	0
6605	complete	English	5	Yes, I agree to participate	Ontario	ON	30 to 39 years	18-39	Male	Live with others	Kids	Suburban area	no/nondrinker	no	University degree/diploma	Married/living with partner	Asian	1	0	0	1	0	0	0	1	0	0	1	0	0	1	0	1	1	0	0	1	0	1	1	0	0	1	0	0	0	0	1	0
5091	complete	English	5	Yes, I agree to participate	Ontario	ON	70 years and over	60+	Female	Live with others	No Kids	Suburban area	no/nondrinker	no	University degree/diploma	Married/living with partner	White	0	0	1	0	1	0	0	1	0	0	1	0	0	1	1	0	1	0	0	1	0	1	0	1	0	1	0	0	0	0	1	0
6690	complete	English	5	Yes, I agree to participate	Alberta	AB	30 to 39 years	18-39	Male	Live with others	No Kids	Suburban area	no/nondrinker	no	University degree/diploma	Married/living with partner	White	1	0	0	1	0	0	0	1	0	0	1	0	0	1	0	1	0	1	0	1	0	1	0	1	0	1	0	0	0	0	1	0
5075	complete	English	5	Yes, I agree to participate	British Columbia	BC	60 to 69 years	60+	Male	Live with others	No Kids	Urban area	no/nondrinker	no	High school or less	Married/living with partner	White	0	0	1	1	0	0	0	1	0	0	1	0	0	1	0	1	0	1	0	1	0	1	0	1	1	0	0	0	1	0	0	0
3067	complete	English	5	Yes, I agree to participate	Alberta	AB	30 to 39 years	18-39	Male	Live with others	No Kids	Urban area	Heavy driking	no	University degree/diploma	Not married/Single	White	1	0	0	1	0	0	0	1	0	0	1	0	0	1	0	1	0	1	0	1	0	1	0	1	1	0	0	0	0	0	1	0
571	complete	English	5	Yes, I agree to participate	Ontario	ON	40 to 49 years	40-59	Female	Live with others	Kids	Suburban area	no/nondrinker	no	University degree/diploma	Married/living with partner	White	0	1	0	0	1	0	0	1	0	0	1	0	0	1	0	1	0	1	0	1	0	1	1	0	0	1	0	0	0	0	1	0
924	complete	English	5	Yes, I agree to participate	Alberta	AB	40 to 49 years	40-59	Female	Live with others	Kids	Urban area	no/nondrinker	no	Some post-secondary	Married/living with partner	Black/Indigenous/Arab/latinos	0	1	0	0	1	0	0	1	0	0	1	0	1	0	1	0	0	1	1	0	0	1	1	0	1	0	0	0	0	1	0	0
4300	complete	English	5	Yes, I agree to participate	Alberta	AB	60 to 69 years	60+	Male	Live with others	No Kids	Urban area	no/nondrinker	no	Some post-secondary	Married/living with partner	White	0	0	1	1	0	0	0	1	0	0	1	0	0	1	0	1	1	0	0	1	0	1	0	1	1	0	0	0	0	1	0	0
2057	complete	English	5	Yes, I agree to participate	Manitoba	SK/MN	40 to 49 years	40-59	Female	Live with others	Kids	Urban area	Heavy driking	no	University degree/diploma	Married/living with partner	Asian	0	1	0	0	1	0	0	1	0	0	1	0	0	1	0	1	1	0	0	1	0	1	1	0	1	0	0	0	0	0	1	0
1143	complete	English	5	Yes, I agree to participate	Manitoba	SK/MN	60 to 69 years	60+	Female	Live with others	No Kids	Rural area	no/nondrinker	no	Some post-secondary	Divorced/Separated/Widowed	White	0	0	1	0	1	0	0	1	0	0	1	0	1	0	1	0	0	1	0	1	0	1	0	1	0	0	1	0	0	1	0	1
158	complete	English	5	Yes, I agree to participate	Nova Scotia	QC/ATL	60 to 69 years	60+	Female	Live with others	No Kids	Suburban area	no/nondrinker	no	Some post-secondary	Married/living with partner	Black/Indigenous/Arab/latinos	0	0	1	0	1	0	0	0	1	0	1	0	0	1	1	0	0	1	0	1	0	1	0	1	0	1	0	0	0	1	0	0
3444	complete	English	5	Yes, I agree to participate	Ontario	ON	30 to 39 years	18-39	Male	Live with others	No Kids	Urban area	no/nondrinker	no	University degree/diploma	Married/living with partner	Asian	1	0	0	1	0	0	1	0	0	0	1	0	1	0	1	0	0	1	1	0	0	1	0	1	1	0	0	0	0	0	1	0
584	complete	English	5	Yes, I agree to participate	New Brunswick	QC/ATL	50 to 59 years	40-59	Female	Live with others	No Kids	Suburban area	Heavy driking	no	High school or less	Married/living with partner	White	0	1	0	0	1	0	0	1	0	0	1	0	0	1	0	1	0	1	0	1	0	1	0	1	0	1	0	0	1	0	0	0
3604	complete	English	5	Yes, I agree to participate	British Columbia	BC	70 years and over	60+	Female	Live with others	Kids	Rural area	no/nondrinker	no	High school or less	Divorced/Separated/Widowed	White	0	0	1	0	1	0	0	0	1	0	1	0	0	1	0	1	1	0	0	1	0	1	1	0	0	0	1	0	1	0	0	1
6127	complete	English	5	Yes, I agree to participate	Manitoba	SK/MN	18 to 29 years	18-39	Female	Live with others	No Kids	Urban area	no/nondrinker	no	University degree/diploma	Married/living with partner	White	1	0	0	0	1	0	1	0	0	0	1	0	0	1	0	1	0	1	0	1	0	1	0	1	1	0	0	0	0	0	1	0
6549	complete	English	5	Yes, I agree to participate	Ontario	ON	18 to 29 years	18-39	Male	Live with others	No Kids	Rural area	no/nondrinker	no	College degree/diploma	Married/living with partner	White	1	0	0	1	0	0	0	0	1	0	0	1	1	0	1	0	0	1	1	0	0	1	0	1	0	0	1	1	0	0	0	0
4051	complete	English	5	Yes, I agree to participate	Ontario	ON	50 to 59 years	40-59	Male	Live with others	No Kids	Urban area	Heavy driking	no	University degree/diploma	Married/living with partner	Asian	0	1	0	1	0	0	0	0	1	0	1	0	0	1	0	1	1	0	1	0	0	1	0	1	1	0	0	0	0	0	1	0
6074	complete	English	5	Yes, I agree to participate	Alberta	AB	30 to 39 years	18-39	Male	Live alone	No Kids	Urban area	Heavy driking	no	University degree/diploma	Not married/Single	Asian	1	0	0	1	0	0	0	1	0	0	1	0	0	1	0	1	0	1	0	1	1	0	0	1	1	0	0	0	0	0	1	0
583	complete	English	5	Yes, I agree to participate	British Columbia	BC	50 to 59 years	40-59	Female	Live with others	No Kids	Urban area	no/nondrinker	no	University degree/diploma	Not married/Single	Asian	0	1	0	0	1	0	0	1	0	0	1	0	0	1	0	1	1	0	0	1	0	1	0	1	1	0	0	0	0	0	1	0
1240	complete	English	5	Yes, I agree to participate	Ontario	ON	60 to 69 years	60+	Female	Live with others	No Kids	Rural area	no/nondrinker	no	University degree/diploma	Married/living with partner	White	0	0	1	0	1	0	0	1	0	0	1	0	0	1	0	1	1	0	0	1	0	1	0	1	0	0	1	0	0	0	1	0
1026	complete	English	5	Yes, I agree to participate	Newfoundland and Labrador	QC/ATL	50 to 59 years	40-59	Male	Live alone	No Kids	Rural area	Heavy driking	no	High school or less	Not married/Single		0	1	0	1	0	0	0	1	0				0	1	0	1	0	1	0	1	1	0	0	1	0	0	1	0	1	0	0	0
1468	complete	English	5	Yes, I agree to participate	British Columbia	BC	70 years and over	60+	Male	Live with others	No Kids	Suburban area	no/nondrinker	no	Some post-secondary	Married/living with partner	White	0	0	1	1	0	0	0	1	0	0	1	0	0	1	0	1	1	0	0	1	0	1	0	1	0	1	0	0	0	1	0	0
2228	complete	English	5	Yes, I agree to participate	British Columbia	BC	30 to 39 years	18-39	Female		No Kids	Suburban area	no/nondrinker	no	College degree/diploma	Married/living with partner	White	1	0	0	0	1	0	0	1	0	0	1	0	0	1	0	1	0	1	0	1			0	1	0	1	0	1	0	0	0	0
4502	complete	English	5	Yes, I agree to participate	Ontario	ON	50 to 59 years	40-59	Male	Live alone	No Kids	Suburban area	no/nondrinker	no	University degree/diploma	Divorced/Separated/Widowed	White	0	1	0	1	0	0	0	1	0	0	1	0	0	1	0	1	1	0	0	1	1	0	0	1	0	1	0	0	0	0	1	1
5447	complete	English	5	Yes, I agree to participate	Manitoba	SK/MN	60 to 69 years	60+	Female	Live alone	No Kids	Suburban area	no/nondrinker	no	College degree/diploma	Divorced/Separated/Widowed	White	0	0	1	0	1	0	0	1	0	0	1	0	0	1	0	1	1	0	0	1	1	0	0	1	0	1	0	1	0	0	0	1
2407	complete	English	5	Yes, I agree to participate	Quebec	QC/ATL	40 to 49 years	40-59	Female	Live with others	No Kids	Suburban area	no/nondrinker	no	University degree/diploma	Not married/Single	Asian	0	1	0	0	1	0	0	1	0	0	1	0	0	1	0	1	0	1	0	1	0	1	0	1	0	1	0	0	0	0	1	0
4989	complete	English	5	Yes, I agree to participate	British Columbia	BC	30 to 39 years	18-39	Female	Live with others	Kids	Urban area	no/nondrinker	no	University degree/diploma	Married/living with partner	Asian	1	0	0	0	1	0	0	1	0	0	1	0	1	0	1	0	1	0	1	0	0	1	1	0	1	0	0	0	0	0	1	0
5779	complete	English	5	Yes, I agree to participate	Manitoba	SK/MN	70 years and over	60+	Male	Live with others	No Kids	Rural area	no/nondrinker	no	High school or less	Married/living with partner	White	0	0	1	1	0	0	0	1	0	0	1	0	0	1	0	1	0	1	0	1	0	1	0	1	0	0	1	0	1	0	0	0
6201	complete	English	5	Yes, I agree to participate	Ontario	ON	40 to 49 years	40-59	Male	Live with others	Kids	Urban area	no/nondrinker	no	College degree/diploma	Married/living with partner	White	0	1	0	1	0	0	1	0	0	0	1	0	0	1	0	1	0	1	0	1	0	1	1	0	1	0	0	1	0	0	0	0
1105	complete	English	5	Yes, I agree to participate	Quebec	QC/ATL	40 to 49 years	40-59	Female	Live with others	Kids	Urban area	no/nondrinker	no	College degree/diploma	Married/living with partner	Asian	0	1	0	0	1	0	0	1	0	0	1	0	0	1	0	1	0	1	0	1	0	1	1	0	1	0	0	1	0	0	0	0
2624	complete	English	5	Yes, I agree to participate	Alberta	AB	30 to 39 years	18-39	Female	Live with others	Kids	Urban area	no/nondrinker	no	Some post-secondary	Married/living with partner	Black/Indigenous/Arab/latinos	1	0	0	0	1	0	0	1	0	0	1	0	1	0	1	0	1	0	1	0	0	1	1	0	1	0	0	0	0	1	0	0
4455	complete	English	5	Yes, I agree to participate	Ontario	ON	60 to 69 years	60+	Female	Live with others	No Kids	Suburban area	no/nondrinker	no	University degree/diploma	Married/living with partner	White	0	0	1	0	1	0	0	1	0	0	1	0	0	1	0	1	1	0	0	1	0	1	0	1	0	1	0	0	0	0	1	0
5551	complete	English	5	Yes, I agree to participate	Ontario	ON	30 to 39 years	18-39	Female	Live with others	No Kids	Urban area	Heavy driking	no	College degree/diploma	Married/living with partner	White	1	0	0	0	1	0	1	0	0	0	1	0	0	1	0	1	0	1	0	1	0	1	0	1	1	0	0	1	0	0	0	0
2827	complete	English	5	Yes, I agree to participate	Ontario	ON	30 to 39 years	18-39	Male	Live alone	No Kids	Suburban area	no/nondrinker	no	University degree/diploma	Not married/Single	White	1	0	0	1	0	0	0	1	0	0	1	0	0	1	0	1	0	1	0	1	1	0	0	1	0	1	0	0	0	0	1	0
138	complete	English	5	Yes, I agree to participate	Ontario	ON	70 years and over	60+	Male	Live with others	No Kids	Suburban area	Heavy driking	no	University degree/diploma	Married/living with partner	White	0	0	1	1	0	0	0	1	0				0	1	0	1	1	0	0	1	0	1	0	1	0	1	0	0	0	0	1	0
1172	complete	English	5	Yes, I agree to participate	British Columbia	BC	40 to 49 years	40-59	Male	Live with others	No Kids	Suburban area	no/nondrinker	no	University degree/diploma	Not married/Single	White	0	1	0	1	0	0	0	1	0	0	1	0	0	1	0	1	0	1	0	1	0	1	0	1	0	1	0	0	0	0	1	0
4002	complete	English	5	Yes, I agree to participate	Ontario	ON	18 to 29 years	18-39	Female	Live alone	No Kids	Urban area	no/nondrinker	no	Some post-secondary	Not married/Single	Black/Indigenous/Arab/latinos	1	0	0	0	1	0	0	1	0	0	1	0	1	0	1	0	0	1	1	0	1	0	0	1	1	0	0	0	0	1	0	0
374	complete	English	5	Yes, I agree to participate	Ontario	ON	40 to 49 years	40-59	Male	Live with others	Kids	Suburban area	no/nondrinker	no	University degree/diploma	Married/living with partner	Asian	0	1	0	1	0	0	0	1	0	0	1	0	0	1	0	1	1	0	0	1	0	1	1	0	0	1	0	0	0	0	1	0
2067	complete	English	5	Yes, I agree to participate	Ontario	ON	40 to 49 years	40-59	Male	Live with others	No Kids	Suburban area	Heavy driking	no	High school or less	Married/living with partner	White	0	1	0	1	0	0	0	1	0	0	1	0	0	1	0	1	1	0	0	1	0	1	0	1	0	1	0	0	1	0	0	0
6175	complete	English	5	Yes, I agree to participate	New Brunswick	QC/ATL	30 to 39 years	18-39	Female	Live with others	No Kids	Suburban area	no/nondrinker	no	University degree/diploma	Married/living with partner	White	1	0	0	0	1	0	0	1	0	0	1	0	1	0	1	0	0	1	1	0	0	1	0	1	0	1	0	0	0	0	1	0
106	complete	English	5	Yes, I agree to participate	Ontario	ON	50 to 59 years	40-59	Female	Live with others	Kids	Suburban area	no/nondrinker	no	Some post-secondary	Married/living with partner	White	0	1	0	0	1	0	0	1	0	0	1	0	0	1	0	1	1	0	0	1	0	1	1	0	0	1	0	0	0	1	0	0
5650	complete	English	5	Yes, I agree to participate	British Columbia	BC	50 to 59 years	40-59	Female	Live alone	No Kids	Suburban area	no/nondrinker	no	University degree/diploma	Divorced/Separated/Widowed	White	0	1	0	0	1	0	0	1	0	0	1	0	0	1	0	1	1	0	0	1	1	0	0	1	0	1	0	0	0	0	1	1
2951	complete	English	5	Yes, I agree to participate	Alberta	AB	30 to 39 years	18-39	Female	Live with others	Kids	Urban area	Heavy driking	yes	University degree/diploma	Married/living with partner	Asian	1	0	0	0	1	0	0	1	0	0	1	0	1	0	0	1	1	0	1	0	0	1	1	0	1	0	0	0	0	0	1	0
1556	complete	English	5	Yes, I agree to participate	Alberta	AB	60 to 69 years	60+	Female	Live with others	No Kids	Urban area	no/nondrinker	no	University degree/diploma	Married/living with partner	Asian	0	0	1	0	1	0	0	1	0	0	1	0	0	1	0	1	1	0	0	1	0	1	0	1	1	0	0	0	0	0	1	0
3081	complete	English	5	Yes, I agree to participate	Alberta	AB	40 to 49 years	40-59	Male	Live with others	No Kids	Rural area	no/nondrinker	no	College degree/diploma	Not married/Single	White	0	1	0	1	0	0							1	0	0	1	0	1	1	0	0	1	0	1	0	0	1	1	0	0	0	0
5742	complete	English	5	Yes, I agree to participate	Ontario	ON	50 to 59 years	40-59	Male	Live with others	No Kids	Urban area	Heavy driking	yes	University degree/diploma	Divorced/Separated/Widowed	White	0	1	0	1	0	0	1	0	0	1	0	0	1	0	0	1	1	0	1	0	0	1	0	1	1	0	0	0	0	0	1	1
1764	complete	English	5	Yes, I agree to participate	Ontario	ON	40 to 49 years	40-59	Male	Live alone	No Kids	Urban area	no/nondrinker	no	College degree/diploma	Not married/Single	White	0	1	0	1	0	0	0	1	0	0	1	0	1	0	1	0	0	1	0	1	1	0	0	1	1	0	0	1	0	0	0	0
2356	complete	English	5	Yes, I agree to participate	Alberta	AB	50 to 59 years	40-59	Female	Live with others	No Kids	Urban area	no/nondrinker	no	Some post-secondary	Divorced/Separated/Widowed	White	0	1	0	0	1	0	0	1	0	0	1	0	1	0	1	0	0	1	0	1	0	1	0	1	1	0	0	0	0	1	0	1
2262	complete	English	5	Yes, I agree to participate	Nova Scotia	QC/ATL	60 to 69 years	60+	Male	Live with others	No Kids	Rural area	no/nondrinker	no	College degree/diploma	Married/living with partner	White	0	0	1	1	0	0	1	0	0	0	1	0	0	1	0	1	0	1	0	1	0	1	0	1	0	0	1	1	0	0	0	0
1768	complete	English	5	Yes, I agree to participate	Ontario	ON	50 to 59 years	40-59	Male	Live alone	No Kids	Urban area	Heavy driking	yes	College degree/diploma		White	0	1	0	1	0	0	1	0	0	0	1	0	0	1	0	1	1	0	0	1	1	0	0	1	1	0	0	1	0	0	0	0
562	complete	English	5	Yes, I agree to participate	Nova Scotia	QC/ATL	70 years and over	60+	Female	Live alone	No Kids	Rural area	no/nondrinker	no	Some post-secondary	Divorced/Separated/Widowed	White	0	0	1	0	1	0	0	1	0	0	1	0	0	1	0	1	1	0	0	1	1	0	0	1	0	0	1	0	0	1	0	1
4084	complete	English	5	Yes, I agree to participate	Ontario	ON	30 to 39 years	18-39	Male	Live with others	No Kids	Rural area	no/nondrinker	no	University degree/diploma	Married/living with partner	White	1	0	0	1	0	0	1	0	0	0	1	0	0	1	0	1	0	1	0	1	0	1	0	1	0	0	1	0	0	0	1	0
2801	complete	English	5	Yes, I agree to participate	Newfoundland and Labrador	QC/ATL	60 to 69 years	60+	Male	Live with others	No Kids	Rural area	no/nondrinker	yes	University degree/diploma	Married/living with partner	White	0	0	1	1	0	0	0	0	1	0	0	1	0	1	0	1	1	0	0	1	0	1	0	1	0	0	1	0	0	0	1	0
947	complete	English	5	Yes, I agree to participate	New Brunswick	QC/ATL	40 to 49 years	40-59	Female	Live with others	Kids	Rural area	no/nondrinker	no	High school or less	Married/living with partner	White	0	1	0	0	1	0	0	1	0	0	1	0	1	0	1	0	0	1	1	0	0	1	1	0	0	0	1	0	1	0	0	0
151	complete	English	5	Yes, I agree to participate	Ontario	ON	60 to 69 years	60+	Male	Live with others	No Kids	Urban area	no/nondrinker	no	High school or less	Married/living with partner	White	0	0	1	1	0	0	0	1	0	0	1	0	0	1	0	1	0	1	1	0	0	1	0	1	1	0	0	0	1	0	0	0
2438	complete	English	5	Yes, I agree to participate	Ontario	ON	50 to 59 years	40-59	Female	Live with others	No Kids	Suburban area	no/nondrinker	no	Some post-secondary	Married/living with partner	Asian	0	1	0	0	1	0							0	1	0	1	0	1	1	0	0	1	0	1	0	1	0	0	0	1	0	0
504	complete	English	5	Yes, I agree to participate	Ontario	ON	40 to 49 years	40-59	Male	Live with others	Kids	Urban area	no/nondrinker	no	University degree/diploma	Married/living with partner	Asian	0	1	0	1	0	0	0	1	0	0	1	0	0	1	0	1	0	1	0	1	0	1	1	0	1	0	0	0	0	0	1	0
5084	complete	English	5	Yes, I agree to participate	Alberta	AB	40 to 49 years	40-59	Female	Live alone	No Kids	Suburban area	Heavy driking	no	Some post-secondary	Not married/Single	White	0	1	0	0	1	0	1	0	0	0	1	0	0	1	0	1	1	0	0	1	1	0	0	1	0	1	0	0	0	1	0	0
2446	complete	English	5	Yes, I agree to participate	Ontario	ON	60 to 69 years	60+	Female	Live alone	No Kids	Rural area	no/nondrinker	no	High school or less	Divorced/Separated/Widowed	White	0	0	1	0	1	0	0	1	0	0	1	0	0	1	0	1	1	0	0	1	1	0	0	1	0	0	1	0	1	0	0	1
5218	complete	English	5	Yes, I agree to participate	Ontario	ON	60 to 69 years	60+	Male	Live with others	No Kids	Suburban area	no/nondrinker	no	Some post-secondary	Married/living with partner	White	0	0	1	1	0	0	0	1	0	0	1	0	1	0	0	1	0	1	1	0	0	1	0	1	0	1	0	0	0	1	0	0
606	complete	English	5	Yes, I agree to participate	Alberta	AB	50 to 59 years	40-59	Female	Live with others	No Kids	Rural area	no/nondrinker	no	High school or less	Married/living with partner	White	0	1	0	0	1	0	0	1	0	0	1	0	0	1	0	1	1	0	0	1	0	1	0	1	0	0	1	0	1	0	0	0
632	complete	English	5	Yes, I agree to participate	Ontario	ON	70 years and over	60+	Male	Live alone	No Kids	Urban area	no/nondrinker	no	University degree/diploma	Divorced/Separated/Widowed	White	0	0	1	1	0	0	0	1	0	0	1	0	0	1	0	1	0	1	0	1	1	0	0	1	1	0	0	0	0	0	1	1
1058	complete	English	5	Yes, I agree to participate	Ontario	ON	50 to 59 years	40-59	Male	Live with others	No Kids	Urban area	no/nondrinker	no	University degree/diploma	Married/living with partner	Black/Indigenous/Arab/latinos	0	1	0	1	0	0	0	1	0	0	1	0	0	1	0	1	1	0	0	1	0	1	0	1	1	0	0	0	0	0	1	0
2097	complete	English	5	Yes, I agree to participate	Ontario	ON	30 to 39 years	18-39	Male	Live with others	Kids	Suburban area	no/nondrinker	no	University degree/diploma	Married/living with partner	White	1	0	0	1	0	0	0	1	0	0	1	0	0	1	0	1	1	0	0	1	0	1	1	0	0	1	0	0	0	0	1	0
3395	complete	English	5	Yes, I agree to participate	Ontario	ON	50 to 59 years	40-59	Male	Live with others	Kids	Urban area	no/nondrinker	yes	University degree/diploma	Married/living with partner	White	0	1	0	1	0	0	0	1	0	1	0	0	1	0	0	1	0	1	1	0	0	1	1	0	1	0	0	0	0	0	1	0
4282	complete	English	5	Yes, I agree to participate	Alberta	AB	40 to 49 years	40-59	Female	Live alone	No Kids	Urban area	no/nondrinker	no	High school or less	Not married/Single	White	0	1	0	0	1	0	0	0	1	0	1	0	0	1	1	0	0	1	1	0	1	0	0	1	1	0	0	0	1	0	0	0
1547	complete	English	5	Yes, I agree to participate	Nova Scotia	QC/ATL	70 years and over	60+	Female	Live alone	No Kids	Suburban area	no/nondrinker	no	University degree/diploma	Divorced/Separated/Widowed	White	0	0	1	0	1	0	0	1	0	0	1	0	0	1	0	1	0	1	0	1	1	0	0	1	0	1	0	0	0	0	1	1
1502	complete	English	5	Yes, I agree to participate	Alberta	AB	40 to 49 years	40-59	Male	Live alone	No Kids	Urban area	no/nondrinker	no	College degree/diploma	Divorced/Separated/Widowed	Asian	0	1	0	1	0	0	0	1	0	0	1	0	0	1	0	1	1	0	0	1	1	0	0	1	1	0	0	1	0	0	0	1
4563	complete	English	5	Yes, I agree to participate	Alberta	AB	60 to 69 years	60+	Female	Live with others	No Kids	Urban area	no/nondrinker	no	College degree/diploma	Married/living with partner	White	0	0	1	0	1	0	0	1	0	0	1	0	0	1	0	1	1	0	0	1	0	1	0	1	1	0	0	1	0	0	0	0
348	complete	English	5	Yes, I agree to participate	Ontario	ON	30 to 39 years	18-39	Male	Live alone	No Kids	Urban area	no/nondrinker	no	University degree/diploma	Not married/Single	Asian	1	0	0	1	0	0	0	1	0	0	1	0	0	1	0	1	0	1	0	1	1	0	0	1	1	0	0	0	0	0	1	0
558	complete	English	5	Yes, I agree to participate	Ontario	ON	50 to 59 years	40-59	Male	Live with others	No Kids	Urban area	no/nondrinker	no	College degree/diploma	Married/living with partner	White	0	1	0	1	0	0	0	1	0	0	1	0	0	1	0	1	1	0	0	1	0	1	0	1	1	0	0	1	0	0	0	0
2468	complete	English	5	Yes, I agree to participate	Alberta	AB	60 to 69 years	60+	Male	Live alone	No Kids	Urban area	no/nondrinker	no	University degree/diploma	Not married/Single	Asian	0	0	1	1	0	0	0	1	0	0	1	0	1	0	1	0	0	1	1	0	1	0	0	1	1	0	0	0	0	0	1	0
4750	complete	English	5	Yes, I agree to participate	Ontario	ON	18 to 29 years	18-39	Female	Live with others	Kids	Urban area	no/nondrinker	no	College degree/diploma	Not married/Single	White	1	0	0	0	1	0	0	1	0	0	1	0	0	1	0	1	0	1	0	1	0	1	1	0	1	0	0	1	0	0	0	0
2015	complete	English	5	Yes, I agree to participate	Ontario	ON	18 to 29 years	18-39	Male	Live with others	No Kids	Urban area	Heavy driking	yes	University degree/diploma	Married/living with partner	White	1	0	0	1	0	0	1	0	0	0	0	1	0	1	0	1	0	1	0	1	0	1	0	1	1	0	0	0	0	0	1	0
3816	complete	English	5	Yes, I agree to participate	British Columbia	BC	30 to 39 years	18-39	Male	Live with others	No Kids	Suburban area	no/nondrinker	no	College degree/diploma	Not married/Single	Asian	1	0	0	1	0	0	0	1	0	0	1	0	0	1	0	1	1	0	0	1	0	1	0	1	0	1	0	1	0	0	0	0
3332	complete	English	5	Yes, I agree to participate	British Columbia	BC	50 to 59 years	40-59	Female	Live alone	No Kids	Urban area	no/nondrinker	no	University degree/diploma	Divorced/Separated/Widowed	Asian	0	1	0	0	1	0	0	1	0	0	1	0	0	1	0	1	1	0	0	1	1	0	0	1	1	0	0	0	0	0	1	1
101	complete	English	5	Yes, I agree to participate	New Brunswick	QC/ATL	40 to 49 years	40-59	Male	Live alone	No Kids	Urban area	Heavy driking	no	College degree/diploma	Not married/Single	White	0	1	0	1	0	0	1	0	0	0	1	0	0	1	0	1	1	0	0	1	1	0	0	1	1	0	0	1	0	0	0	0
246	complete	English	5	Yes, I agree to participate	Alberta	AB	70 years and over	60+	Male	Live alone	No Kids	Urban area	no/nondrinker	no	University degree/diploma	Not married/Single	White	0	0	1	1	0	0	0	1	0	0	1	0	0	1	0	1	1	0	0	1	1	0	0	1	1	0	0	0	0	0	1	0
5746	complete	English	5	Yes, I agree to participate	Ontario	ON	18 to 29 years	18-39	Male	Live with others	No Kids	Urban area	no/nondrinker	yes	College degree/diploma	Married/living with partner	White	1	0	0	1	0	0	0	0	1	0	1	0	0	1	0	1	0	1	0	1	0	1	0	1	1	0	0	1	0	0	0	0
2541	complete	English	5	Yes, I agree to participate	Manitoba	SK/MN	70 years and over	60+	Male	Live with others	No Kids	Suburban area	no/nondrinker	no	University degree/diploma	Married/living with partner	White	0	0	1	1	0	0	0	1	0	0	1	0	0	1	0	1	0	1	0	1	0	1	0	1	0	1	0	0	0	0	1	0
6205	complete	English	5	Yes, I agree to participate	Ontario	ON	18 to 29 years	18-39	Male	Live with others	No Kids	Urban area	no/nondrinker	no	University degree/diploma	Not married/Single	White	1	0	0	1	0	0	0	0	1	0	1	0	0	1	1	0	1	0	0	1	0	1	0	1	1	0	0	0	0	0	1	0
2292	complete	English	5	Yes, I agree to participate	Nova Scotia	QC/ATL	70 years and over	60+	Female	Live alone	No Kids	Suburban area	no/nondrinker	no	University degree/diploma	Divorced/Separated/Widowed	White	0	0	1	0	1	0	0	1	0	0	1	0	0	1	0	1	1	0	0	1	1	0	0	1	0	1	0	0	0	0	1	1
1250	complete	English	5	Yes, I agree to participate	Ontario	ON	40 to 49 years	40-59	Male	Live with others	Kids	Suburban area	no/nondrinker	no	University degree/diploma	Married/living with partner	Asian	0	1	0	1	0	0	0	1	0	0	1	0	0	1	0	1	0	1	0	1	0	1	1	0	0	1	0	0	0	0	1	0
5413	complete	English	5	Yes, I agree to participate	Alberta	AB	18 to 29 years	18-39	Male	Live with others	No Kids	Rural area	Heavy driking	no	High school or less	Not married/Single	Other	1	0	0	1	0	0	1	0	0				1	0	1	0	1	0	1	0	0	1	0	1	0	0	1	0	1	0	0	0
5326	complete	English	5	Yes, I agree to participate	British Columbia	BC	70 years and over	60+	Female	Live alone	No Kids	Rural area	no/nondrinker	no	Some post-secondary	Divorced/Separated/Widowed	White	0	0	1	0	1	0	0	1	0	0	1	0	0	1	0	1	1	0	0	1	1	0	0	1	0	0	1	0	0	1	0	1
1258	complete	English	5	Yes, I agree to participate	British Columbia	BC	18 to 29 years	18-39	Female	Live with others	No Kids	Suburban area	no/nondrinker	no	University degree/diploma	Married/living with partner	Black/Indigenous/Arab/latinos	1	0	0	0	1	0	0	0	1	0	1	0	0	1	0	1	0	1	1	0	0	1	0	1	0	1	0	0	0	0	1	0
3043	complete	English	5	Yes, I agree to participate	Ontario	ON	18 to 29 years	18-39	Male	Live with others	No Kids	Urban area	no/nondrinker	yes	University degree/diploma	Not married/Single	White	1	0	0	1	0	0	0	0	1	1	0	0	0	1	1	0	1	0	0	1	0	1	0	1	1	0	0	0	0	0	1	0
487	complete	English	5	Yes, I agree to participate	British Columbia	BC	30 to 39 years	18-39	Female	Live alone	No Kids	Urban area	no/nondrinker	no	High school or less	Divorced/Separated/Widowed	White	1	0	0	0	1	0	0	1	0	0	1	0	1	0	1	0	0	1	0	1	1	0	0	1	1	0	0	0	1	0	0	1
5558	complete	English	5	Yes, I agree to participate	Ontario	ON	50 to 59 years	40-59	Female	Live with others	No Kids	Rural area	Heavy driking	no	High school or less	Married/living with partner	White	0	1	0	0	1	0	1	0	0	0	1	0	0	1	0	1	0	1	0	1	0	1	0	1	0	0	1	0	1	0	0	0
6045	complete	English	5	Yes, I agree to participate	Ontario	ON	30 to 39 years	18-39	Female	Live with others	No Kids	Suburban area	Heavy driking	no	University degree/diploma	Married/living with partner	White	1	0	0	0	1	0	0	1	0	0	1	0	0	1	0	1	0	1	0	1	0	1	0	1	0	1	0	0	0	0	1	0
4699	complete	English	5	Yes, I agree to participate	Ontario	ON	40 to 49 years	40-59	Male	Live with others	No Kids	Suburban area	no/nondrinker	no	College degree/diploma	Married/living with partner	Asian	0	1	0	1	0	0	0	0	1				0	1	0	1	0	1	0	1	0	1	0	1	0	1	0	1	0	0	0	0
2392	complete	English	5	Yes, I agree to participate	Ontario	ON	60 to 69 years	60+	Male	Live with others	No Kids	Urban area	no/nondrinker	no	University degree/diploma	Married/living with partner	White	0	0	1	1	0	0	0	1	0	0	1	0	0	1	0	1	0	1	0	1	0	1	0	1	1	0	0	0	0	0	1	0
6723	complete	English	5	Yes, I agree to participate	Saskatchewan	SK/MN	50 to 59 years	40-59	Female	Live with others	No Kids	Rural area	Heavy driking	no	Some post-secondary	Married/living with partner	White	0	1	0	0	1	0	0	1	0	0	1	0	0	1	0	1	1	0	1	0	0	1	0	1	0	0	1	0	0	1	0	0
5232	complete	English	5	Yes, I agree to participate	British Columbia	BC	60 to 69 years	60+	Male	Live with others	No Kids	Urban area	no/nondrinker	no	University degree/diploma	Married/living with partner	White	0	0	1	1	0	0	1	0	0	0	1	0	0	1	0	1	1	0	0	1	0	1	0	1	1	0	0	0	0	0	1	0
2334	complete	English	5	Yes, I agree to participate	Ontario	ON	60 to 69 years	60+	Male	Live with others	Kids	Suburban area	no/nondrinker	no	University degree/diploma	Married/living with partner	White	0	0	1	1	0	0	0	0	1	0	0	1	1	0	1	0	0	1	1	0	0	1	1	0	0	1	0	0	0	0	1	0
4963	complete	English	5	Yes, I agree to participate	Saskatchewan	SK/MN	30 to 39 years	18-39	Male	Live with others	No Kids	Urban area	no/nondrinker	yes	College degree/diploma	Not married/Single	White	1	0	0	1	0	0	0	1	0	1	0	0	1	0	1	0	0	1	1	0	0	1	0	1	1	0	0	1	0	0	0	0
6324	complete	English	5	Yes, I agree to participate	British Columbia	BC	30 to 39 years	18-39	Female	Live with others	Kids	Urban area	no/nondrinker	no	University degree/diploma	Married/living with partner	White	1	0	0	0	1	0	0	1	0	0	0	1	1	0	1	0	0	1	1	0	0	1	1	0	1	0	0	0	0	0	1	0
6861	complete	English	5	Yes, I agree to participate	New Brunswick	QC/ATL	18 to 29 years	18-39	Female	Live with others	Kids	Urban area	no/nondrinker	no	University degree/diploma	Not married/Single	Black/Indigenous/Arab/latinos	1	0	0	0	1	0	0	1	0	0	1	0	1	0	1	0	0	1	1	0	0	1	1	0	1	0	0	0	0	0	1	0
2847	complete	English	5	Yes, I agree to participate	British Columbia	BC	50 to 59 years	40-59	Male	Live with others	Kids	Suburban area	no/nondrinker	no	University degree/diploma	Married/living with partner	White	0	1	0	1	0	0	0	1	0	0	1	0	0	1	0	1	1	0	0	1	0	1	1	0	0	1	0	0	0	0	1	0
6821	complete	English	5	Yes, I agree to participate	Manitoba	SK/MN	30 to 39 years	18-39	Female	Live alone	No Kids	Rural area	no/nondrinker	no	University degree/diploma	Not married/Single	White	1	0	0	0	1	0	1	0	0	0	1	0	0	1	1	0	0	1	0	1	1	0	0	1	0	0	1	0	0	0	1	0
5613	complete	English	5	Yes, I agree to participate	Alberta	AB	30 to 39 years	18-39	Male	Live alone	No Kids	Rural area	Heavy driking	no	University degree/diploma	Not married/Single	Asian	1	0	0	1	0	0	0	1	0	0	1	0	0	1	0	1	1	0	0	1	1	0	0	1	0	0	1	0	0	0	1	0
565	complete	English	5	Yes, I agree to participate	Alberta	AB	40 to 49 years	40-59	Female	Live with others	Kids	Urban area	REF	no		Married/living with partner	White	0	1	0	0	1	0	1	0	0				0	1	0	1	0	1	0	1	0	1	1	0	1	0	0	0	0	0	0	0
5138	complete	English	5	Yes, I agree to participate	Ontario	ON	30 to 39 years	18-39	Male	Live with others	No Kids	Suburban area	no/nondrinker	no	University degree/diploma	Divorced/Separated/Widowed	Asian	1	0	0	1	0	0	0	1	0	0	1	0	0	1	0	1	1	0	0	1	0	1	0	1	0	1	0	0	0	0	1	1
2920	complete	English	5	Yes, I agree to participate	Quebec	QC/ATL	50 to 59 years	40-59	Female	Live with others	No Kids	Urban area	no/nondrinker	no	University degree/diploma	Married/living with partner	White	0	1	0	0	1	0	0	1	0	0	1	0	0	1	0	1	0	1	0	1	0	1	0	1	1	0	0	0	0	0	1	0
6636	complete	English	5	Yes, I agree to participate	Manitoba	SK/MN	30 to 39 years	18-39	Female	Live alone	No Kids	Urban area	no/nondrinker	no	University degree/diploma	Not married/Single	Black/Indigenous/Arab/latinos	1	0	0	0	1	0	0	1	0	0	1	0	0	1	0	1	1	0	0	1	1	0	0	1	1	0	0	0	0	0	1	0
2857	complete	English	5	Yes, I agree to participate	British Columbia	BC	40 to 49 years	40-59	Female	Live with others	Kids	Urban area	no/nondrinker	no	University degree/diploma	Married/living with partner	White	0	1	0	0	1	0	0	1	0	0	1	0	1	0	0	1	0	1	1	0	0	1	1	0	1	0	0	0	0	0	1	0
3479	complete	English	5	Yes, I agree to participate	Ontario	ON	50 to 59 years	40-59	Female	Live alone	No Kids	Urban area	no/nondrinker	no	University degree/diploma	Divorced/Separated/Widowed	White	0	1	0	0	1	0	1	0	0	0	1	0	1	0	0	1	1	0	0	1	1	0	0	1	1	0	0	0	0	0	1	1
3758	complete	English	5	Yes, I agree to participate	Ontario	ON	30 to 39 years	18-39	Female	Live alone	No Kids	Suburban area	no/nondrinker	no	University degree/diploma	Not married/Single	White	1	0	0	0	1	0	1	0	0	0	1	0	1	0	1	0	0	1	1	0	1	0	0	1	0	1	0	0	0	0	1	0
6238	complete	English	5	Yes, I agree to participate	Quebec	QC/ATL	18 to 29 years	18-39	Male	Live with others	No Kids	Suburban area	no/nondrinker	no	University degree/diploma	Not married/Single	Asian	1	0	0	1	0	0	0	0	1	0	1	0	1	0	1	0	0	1	0	1	0	1	0	1	0	1	0	0	0	0	1	0
6189	complete	English	5	Yes, I agree to participate	Ontario	ON	50 to 59 years	40-59	Male	Live alone	No Kids	Rural area	no/nondrinker	no	University degree/diploma	Not married/Single	White	0	1	0	1	0	0	0	1	0	0	1	0	0	1	1	0	0	1	0	1	1	0	0	1	0	0	1	0	0	0	1	0
5141	complete	English	5	Yes, I agree to participate	Ontario	ON	40 to 49 years	40-59	Female	Live with others	Kids	Suburban area	Heavy driking	no	University degree/diploma	Married/living with partner	White	0	1	0	0	1	0	1	0	0	0	1	0	1	0	1	0	0	1	1	0	0	1	1	0	0	1	0	0	0	0	1	0
6879	complete	English	5	Yes, I agree to participate	British Columbia	BC	40 to 49 years	40-59	Male	Live with others	No Kids	Suburban area	Heavy driking	no	University degree/diploma	Divorced/Separated/Widowed	White	0	1	0	1	0	0	0	0	1	0	1	0	0	1	0	1	0	1	0	1	0	1	0	1	0	1	0	0	0	0	1	1
1324	complete	English	5	Yes, I agree to participate	Ontario	ON	30 to 39 years	18-39	Female	Live alone	No Kids	Urban area	no/nondrinker	yes	College degree/diploma	Not married/Single	White	1	0	0	0	1	0	0	1	0	0	1	0	0	1	0	1	1	0	0	1	1	0	0	1	1	0	0	1	0	0	0	0
6532	complete	English	5	Yes, I agree to participate	Ontario	ON	30 to 39 years	18-39	Male	Live with others	No Kids	Urban area	Heavy driking	no	University degree/diploma	Married/living with partner	Asian	1	0	0	1	0	0	0	0	1	0	1	0	0	1	0	1	1	0	0	1	0	1	0	1	1	0	0	0	0	0	1	0
2660	complete	English	5	Yes, I agree to participate	Ontario	ON	70 years and over	60+	Male	Live with others	No Kids	Urban area	Heavy driking	no	University degree/diploma	Married/living with partner	White	0	0	1	1	0	0	0	1	0	0	1	0	0	1	1	0	0	1	0	1	0	1	0	1	1	0	0	0	0	0	1	0
136	complete	English	5	Yes, I agree to participate	Ontario	ON	30 to 39 years	18-39	Female	Live with others	No Kids	Suburban area	Heavy driking	no	University degree/diploma			1	0	0	0	1	0	0	1	0	0	1	0	0	1	0	1	1	0	0	1	0	1	0	1	0	1	0	0	0	0	1	0
5859	complete	English	5	Yes, I agree to participate	Manitoba	SK/MN	50 to 59 years	40-59	Female	Live with others	No Kids	Urban area	Heavy driking	no	University degree/diploma	Divorced/Separated/Widowed	White	0	1	0	0	1	0	1	0	0				0	1	0	1	1	0	0	1	0	1	0	1	1	0	0	0	0	0	1	1
2222	complete	English	5	Yes, I agree to participate	Quebec	QC/ATL	40 to 49 years	40-59	Female	Live with others	Kids	Suburban area	no/nondrinker	no	University degree/diploma	Married/living with partner	White	0	1	0	0	1	0	0	1	0	0	1	0	1	0	1	0	0	1	1	0	0	1	1	0	0	1	0	0	0	0	1	0
5637	complete	English	5	Yes, I agree to participate	Ontario	ON	18 to 29 years	18-39	Male	Live with others	No Kids	Urban area	Heavy driking	no	University degree/diploma	Not married/Single	Asian	1	0	0	1	0	0	0	1	0				1	0	0	1	1	0	0	1	0	1	0	1	1	0	0	0	0	0	1	0
902	complete	English	5	Yes, I agree to participate	British Columbia	BC	70 years and over	60+	Male	Live with others	No Kids	Urban area	Heavy driking	no	College degree/diploma	Married/living with partner	White	0	0	1	1	0	0	1	0	0	0	1	0	0	1	0	1	0	1	0	1	0	1	0	1	1	0	0	1	0	0	0	0
3408	complete	English	5	Yes, I agree to participate	Ontario	ON	30 to 39 years	18-39	Male	Live with others	No Kids	Suburban area	no/nondrinker	no	University degree/diploma	Married/living with partner	White	1	0	0	1	0	0	0	1	0	0	0	1	0	1	0	1	0	1	0	1	0	1	0	1	0	1	0	0	0	0	1	0
4349	complete	English	5	Yes, I agree to participate	Ontario	ON	60 to 69 years	60+	Male	Live alone	No Kids	Urban area	no/nondrinker	no	University degree/diploma	Married/living with partner	White	0	0	1	1	0	0	0	1	0	0	1	0	0	1	0	1	1	0	0	1	1	0	0	1	1	0	0	0	0	0	1	0
483	complete	English	5	Yes, I agree to participate	Nova Scotia	QC/ATL	50 to 59 years	40-59	Male	Live with others	No Kids	Rural area	no/nondrinker	no	Some post-secondary	Married/living with partner	White	0	1	0	1	0	0	0	1	0	0	1	0	0	1	0	1	1	0	0	1	0	1	0	1	0	0	1	0	0	1	0	0
2552	complete	English	5	Yes, I agree to participate	Ontario	ON	60 to 69 years	60+	Male	Live with others	No Kids	Suburban area	no/nondrinker	no	University degree/diploma	Married/living with partner	White	0	0	1	1	0	0	0	1	0	0	1	0	0	1	0	1	1	0	0	1	0	1	0	1	0	1	0	0	0	0	1	0
3695	complete	English	5	Yes, I agree to participate	Nova Scotia	QC/ATL	30 to 39 years	18-39	Female	Live with others	No Kids	Urban area	no/nondrinker	yes	University degree/diploma	Not married/Single	White	1	0	0	0	1	0	0	1	0	1	0	0	1	0	1	0	0	1	1	0	0	1	0	1	1	0	0	0	0	0	1	0
2625	complete	English	5	Yes, I agree to participate	British Columbia	BC	60 to 69 years	60+	Male	Live with others	No Kids	Urban area	no/nondrinker	no	Some post-secondary	Married/living with partner	White	0	0	1	1	0	0	0	1	0				0	1	0	1	1	0	0	1	0	1	0	1	1	0	0	0	0	1	0	0
5875	complete	English	5	Yes, I agree to participate	Manitoba	SK/MN	30 to 39 years	18-39	Male	Live alone	No Kids	Urban area	no/nondrinker	no	Some post-secondary	Not married/Single	White	1	0	0	1	0	0	0	0	1	0	0	1	0	1	0	1	0	1	0	1	1	0	0	1	1	0	0	0	0	1	0	0
2744	complete	English	5	Yes, I agree to participate	British Columbia	BC	60 to 69 years	60+	Female	Live with others	No Kids	Rural area	no/nondrinker	no	University degree/diploma	Married/living with partner	White	0	0	1	0	1	0	1	0	0	0	1	0	0	1	0	1	0	1	0	1	0	1	0	1	0	0	1	0	0	0	1	0
3546	complete	English	5	Yes, I agree to participate	Ontario	ON	30 to 39 years	18-39	Male	Live with others	No Kids	Urban area	no/nondrinker	yes	University degree/diploma	Married/living with partner	White	1	0	0	1	0	0	0	1	0	0	1	0	0	1	0	1	0	1	0	1	0	1	0	1	1	0	0	0	0	0	1	0
2638	complete	English	5	Yes, I agree to participate	British Columbia	BC	50 to 59 years	40-59	Male	Live with others	Kids	Suburban area	Heavy driking	yes	University degree/diploma	Married/living with partner	White	0	1	0	1	0	0	1	0	0	0	0	1	0	1	1	0	0	1	0	1	0	1	1	0	0	1	0	0	0	0	1	0
2666	complete	English	5	Yes, I agree to participate	Alberta	AB	60 to 69 years	60+	Male	Live with others	No Kids	Urban area	no/nondrinker	no	Some post-secondary	Married/living with partner	White	0	0	1	1	0	0	0	1	0	0	1	0	0	1	0	1	0	1	0	1	0	1	0	1	1	0	0	0	0	1	0	0
110	complete	English	5	Yes, I agree to participate	Alberta	AB	70 years and over	60+	Male	Live with others	No Kids	Urban area	no/nondrinker	no	University degree/diploma	Married/living with partner	White	0	0	1	1	0	0	0	1	0	0	1	0	0	1	0	1	0	1	0	1	0	1	0	1	1	0	0	0	0	0	1	0
468	complete	English	5	Yes, I agree to participate	Ontario	ON	50 to 59 years	40-59	Female	Live with others	No Kids	Suburban area	no/nondrinker	no	College degree/diploma	Married/living with partner	Black/Indigenous/Arab/latinos	0	1	0	0	1	0	0	0	1	0	1	0	0	1	0	1	0	1	0	1	0	1	0	1	0	1	0	1	0	0	0	0
2493	complete	English	5	Yes, I agree to participate	Alberta	AB	50 to 59 years	40-59	Male	Live with others	No Kids	Urban area	no/nondrinker	no	University degree/diploma	Married/living with partner	Asian	0	1	0	1	0	0	0	1	0	0	1	0	0	1	0	1	0	1	0	1	0	1	0	1	1	0	0	0	0	0	1	0
1933	complete	English	5	Yes, I agree to participate	Ontario	ON	30 to 39 years	18-39	Male	Live alone	No Kids	Urban area	Heavy driking	no	College degree/diploma	Not married/Single	White	1	0	0	1	0	0	0	0	1	0	1	0	1	0	0	1	1	0	0	1	1	0	0	1	1	0	0	1	0	0	0	0
1584	complete	English	5	Yes, I agree to participate	British Columbia	BC	18 to 29 years	18-39	Male	Live with others	Kids	Urban area	Heavy driking	no	University degree/diploma	Married/living with partner	Asian	1	0	0	1	0	0	1	0	0	0	1	0	1	0	1	0	1	0	1	0	0	1	1	0	1	0	0	0	0	0	1	0
6790	complete	English	5	Yes, I agree to participate	Ontario	ON	30 to 39 years	18-39	Male	Live with others	No Kids	Urban area	Heavy driking	yes	College degree/diploma	Married/living with partner	White	1	0	0	1	0	0	0	1	0	1	0	0	0	1	1	0	0	1	0	1	0	1	0	1	1	0	0	1	0	0	0	0
5868	complete	English	5	Yes, I agree to participate	Ontario	ON	30 to 39 years	18-39	Male	Live with others	Kids	Urban area	no/nondrinker	no	University degree/diploma	Married/living with partner	Asian	1	0	0	1	0	0	0	1	0	0	1	0	0	1	0	1	1	0	0	1	0	1	1	0	1	0	0	0	0	0	1	0
5330	complete	English	5	Yes, I agree to participate	Ontario	ON	60 to 69 years	60+	Male	Live alone	No Kids	Urban area	no/nondrinker	yes	University degree/diploma	Not married/Single	White	0	0	1	1	0	0	1	0	0	0	1	0	1	0	0	1	0	1	0	1	1	0	0	1	1	0	0	0	0	0	1	0
650	complete	English	5	Yes, I agree to participate	Ontario	ON	50 to 59 years	40-59	Female	Live with others	No Kids	Suburban area	no/nondrinker	no	University degree/diploma	Not married/Single	Asian	0	1	0	0	1	0	0	1	0	0	1	0	0	1	0	1	1	0	0	1	0	1	0	1	0	1	0	0	0	0	1	0
6680	complete	English	5	Yes, I agree to participate	Ontario	ON	30 to 39 years	18-39	Male	Live with others	Kids	Rural area	no/nondrinker	no	University degree/diploma	Married/living with partner	White	1	0	0	1	0	0	1	0	0	0	1	0	0	1	0	1	1	0	0	1	0	1	1	0	0	0	1	0	0	0	1	0
2191	complete	English	5	Yes, I agree to participate	Quebec	QC/ATL	50 to 59 years	40-59	Female	Live alone	No Kids	Urban area	Heavy driking	yes	High school or less	Married/living with partner		0	1	0	0	1	0							1	0	1	0	1	0	0	1	1	0	0	1	1	0	0	0	1	0	0	0
411	complete	English	5	Yes, I agree to participate	Alberta	AB	30 to 39 years	18-39	Female	Live with others	No Kids	Urban area	Heavy driking	no	University degree/diploma	Married/living with partner	White	1	0	0	0	1	0	1	0	0	0	1	0	0	1	1	0	0	1	1	0	0	1	0	1	1	0	0	0	0	0	1	0
2271	complete	English	5	Yes, I agree to participate	Alberta	AB	30 to 39 years	18-39	Female	Live with others	No Kids	Suburban area	Heavy driking	no	University degree/diploma	Married/living with partner	Asian	1	0	0	0	1	0	0	0	1	0	1	0	0	1	0	1	1	0	0	1	0	1	0	1	0	1	0	0	0	0	1	0
646	complete	English	5	Yes, I agree to participate	Ontario	ON	50 to 59 years	40-59	Female	Live alone	No Kids	Suburban area	no/nondrinker	no	Some post-secondary	Divorced/Separated/Widowed	White	0	1	0	0	1	0	0	1	0	0	1	0	1	0	0	1	0	1	0	1	1	0	0	1	0	1	0	0	0	1	0	1
2119	complete	English	5	Yes, I agree to participate	Ontario	ON	60 to 69 years	60+	Female	Live alone	No Kids	Urban area	Heavy driking	no	University degree/diploma	Divorced/Separated/Widowed	White	0	0	1	0	1	0	1	0	0				0	1	0	1	0	1	0	1	1	0	0	1	1	0	0	0	0	0	1	1
5167	complete	English	5	Yes, I agree to participate	Quebec	QC/ATL	50 to 59 years	40-59	Male	Live with others	No Kids	Urban area	Heavy driking	yes	University degree/diploma	Not married/Single	White	0	1	0	1	0	0	1	0	0	0	1	0	0	1	0	1	1	0	0	1	0	1	0	1	1	0	0	0	0	0	1	0
5767	complete	English	5	Yes, I agree to participate	Quebec	QC/ATL	30 to 39 years	18-39	Male	Live with others	Kids	Urban area	no/nondrinker	no	University degree/diploma	Married/living with partner	Black/Indigenous/Arab/latinos	1	0	0	1	0	0	0	1	0	0	1	0	0	1	0	1	1	0	0	1	0	1	1	0	1	0	0	0	0	0	1	0
6423	complete	English	5	Yes, I agree to participate	Nova Scotia	QC/ATL	30 to 39 years	18-39	Female	Live with others	No Kids	Urban area	Heavy driking	no	University degree/diploma	Married/living with partner	White	1	0	0	0	1	0	1	0	0	0	1	0	0	1	0	1	0	1	0	1	0	1	0	1	1	0	0	0	0	0	1	0
6559	complete	English	5	Yes, I agree to participate	Ontario	ON	30 to 39 years	18-39	Female	Live with others	Kids	Suburban area	Heavy driking	no	University degree/diploma	Married/living with partner	White	1	0	0	0	1	0	0	0	1	0	1	0	0	1	0	1	0	1	0	1	0	1	1	0	0	1	0	0	0	0	1	0
107	complete	English	5	Yes, I agree to participate	Ontario	ON	50 to 59 years	40-59	Female	Live with others	Kids	Suburban area	no/nondrinker	no	College degree/diploma	Married/living with partner	White	0	1	0	0	1	0	0	1	0	0	1	0	0	1	0	1	1	0	0	1	0	1	1	0	0	1	0	1	0	0	0	0
451	complete	English	5	Yes, I agree to participate	Newfoundland and Labrador	QC/ATL	40 to 49 years	40-59	Female	Live with others	No Kids	Rural area	no/nondrinker	no	Some post-secondary	Married/living with partner	Other	0	1	0	0	1	0	0	1	0	0	1	0	0	1	0	1	0	1	0	1	0	1	0	1	0	0	1	0	0	1	0	0
1940	complete	English	5	Yes, I agree to participate	Manitoba	SK/MN	40 to 49 years	40-59	Male	Live with others	Kids	Urban area	no/nondrinker	no	University degree/diploma	Married/living with partner	Black/Indigenous/Arab/latinos	0	1	0	1	0	0	0	1	0	0	1	0	0	1	0	1	1	0	0	1	0	1	1	0	1	0	0	0	0	0	1	0
5059	complete	English	5	Yes, I agree to participate	Ontario	ON	18 to 29 years	18-39	Male	Live with others	No Kids	Urban area	no/nondrinker	no	University degree/diploma	Married/living with partner	Asian	1	0	0	1	0	0	0	1	0	0	1	0	1	0	1	0	0	1	1	0	0	1	0	1	1	0	0	0	0	0	1	0
518	complete	English	5	Yes, I agree to participate	Alberta	AB	30 to 39 years	18-39	Female	Live with others	Kids	Suburban area	no/nondrinker	no	College degree/diploma	Divorced/Separated/Widowed	White	1	0	0	0	1	0	0	1	0	0	1	0	0	1	0	1	0	1	0	1	0	1	1	0	0	1	0	1	0	0	0	1
5809	complete	English	5	Yes, I agree to participate	Ontario	ON	60 to 69 years	60+	Female	Live with others	No Kids	Suburban area	Heavy driking	yes	Some post-secondary	Married/living with partner	White	0	0	1	0	1	0	1	0	0	0	1	0	0	1	1	0	0	1	1	0	0	1	0	1	0	1	0	0	0	1	0	0
3333	complete	English	5	Yes, I agree to participate	Manitoba	SK/MN	18 to 29 years	18-39	Male	Live with others	No Kids	Suburban area	Heavy driking	yes	College degree/diploma	Married/living with partner		1	0	0	1	0	0	0	0	1	1	0	0	1	0	1	0	1	0	1	0	0	1	0	1	0	1	0	1	0	0	0	0
4166	complete	English	5	Yes, I agree to participate	Ontario	ON	40 to 49 years	40-59	Male	Live alone	No Kids	Urban area	no/nondrinker	no	University degree/diploma	Married/living with partner	Asian	0	1	0	1	0	0	1	0	0				0	1	0	1	0	1	0	1	1	0	0	1	1	0	0	0	0	0	1	0
2733	complete	English	5	Yes, I agree to participate	Ontario	ON	60 to 69 years	60+	Male	Live with others	No Kids	Suburban area	no/nondrinker	no	College degree/diploma	Married/living with partner	White	0	0	1	1	0	0	1	0	0	0	1	0	0	1	0	1	1	0	0	1	0	1	0	1	0	1	0	1	0	0	0	0
6847	complete	English	5	Yes, I agree to participate	Ontario	ON	30 to 39 years	18-39	Female	Live with others	Kids	Rural area	no/nondrinker	no	College degree/diploma	Married/living with partner	White	1	0	0	0	1	0	0	1	0	0	1	0	0	1	0	1	1	0	0	1	0	1	1	0	0	0	1	1	0	0	0	0
4028	complete	English	5	Yes, I agree to participate	Alberta	AB	30 to 39 years	18-39	Male	Live with others	No Kids	Urban area	no/nondrinker	no	University degree/diploma	Married/living with partner	White	1	0	0	1	0	0	0	1	0	0	1	0	0	1	0	1	0	1	0	1	0	1	0	1	1	0	0	0	0	0	1	0
6280	complete	English	5	Yes, I agree to participate	Alberta	AB	30 to 39 years	18-39	Female	Live with others	Kids	Urban area	no/nondrinker	no	University degree/diploma	Married/living with partner	Black/Indigenous/Arab/latinos	1	0	0	0	1	0	0	1	0	0	1	0	0	1	1	0	1	0	0	1	0	1	1	0	1	0	0	0	0	0	1	0
6622	complete	English	5	Yes, I agree to participate	Alberta	AB	40 to 49 years	40-59	Male	Live with others	No Kids	Suburban area	Heavy driking	no	College degree/diploma	Married/living with partner	White	0	1	0	1	0	0	0	1	0	0	1	0	0	1	0	1	0	1	0	1	0	1	0	1	0	1	0	1	0	0	0	0
3358	complete	English	5	Yes, I agree to participate	Ontario	ON	40 to 49 years	40-59	Female	Live with others	Kids	Suburban area	no/nondrinker	no	University degree/diploma	Married/living with partner	White	0	1	0	0	1	0	0	1	0	0	1	0	1	0	1	0	0	1	1	0	0	1	1	0	0	1	0	0	0	0	1	0
4386	complete	English	5	Yes, I agree to participate	British Columbia	BC	70 years and over	60+	Female	Live alone	No Kids	Urban area	no/nondrinker	no	University degree/diploma	Divorced/Separated/Widowed	White	0	0	1	0	1	0	1	0	0	0	1	0	0	1	0	1	0	1	0	1	1	0	0	1	1	0	0	0	0	0	1	1
2769	complete	English	5	Yes, I agree to participate	Alberta	AB	50 to 59 years	40-59	Male	Live with others	No Kids	Urban area	Heavy driking	no	High school or less	Married/living with partner	White	0	1	0	1	0	0	0	1	0				0	1	1	0	1	0	0	1	0	1	0	1	1	0	0	0	1	0	0	0
1159	complete	English	5	Yes, I agree to participate	Manitoba	SK/MN	40 to 49 years	40-59	Female	Live with others	No Kids	Suburban area	no/nondrinker	no	University degree/diploma	Not married/Single	White	0	1	0	0	1	0	0	0	1	0	1	0	1	0	1	0	0	1	0	1	0	1	0	1	0	1	0	0	0	0	1	0
4443	complete	English	5	Yes, I agree to participate	Ontario	ON	50 to 59 years	40-59	Female	Live with others	Kids	Suburban area	Heavy driking	no	University degree/diploma	Married/living with partner	Black/Indigenous/Arab/latinos	0	1	0	0	1	0	0	1	0	0	1	0	0	1	0	1	0	1	0	1	0	1	1	0	0	1	0	0	0	0	1	0
1894	complete	English	5	Yes, I agree to participate	Ontario	ON	30 to 39 years	18-39	Female	Live with others	Kids	Urban area	no/nondrinker	no	University degree/diploma	Married/living with partner	White	1	0	0	0	1	0	0	1	0	0	1	0	0	1	0	1	0	1	0	1	0	1	1	0	1	0	0	0	0	0	1	0
3903	complete	English	5	Yes, I agree to participate	Ontario	ON	40 to 49 years	40-59	Male	Live with others	No Kids	Urban area	no/nondrinker	no	University degree/diploma	Not married/Single	Asian	0	1	0	1	0	0	0	0	1	0	0	1	0	1	0	1	1	0	0	1	0	1	0	1	1	0	0	0	0	0	1	0
323	complete	English	5	Yes, I agree to participate	Ontario	ON	40 to 49 years	40-59	Male	Live with others	No Kids	Urban area	no/nondrinker	no	University degree/diploma	Married/living with partner	Other	0	1	0	1	0	0	0	1	0	0	1	0	0	1	0	1	0	1	0	1	0	1	0	1	1	0	0	0	0	0	1	0
6068	complete	English	5	Yes, I agree to participate	British Columbia	BC	30 to 39 years	18-39	Male	Live with others	Kids	Suburban area	Heavy driking	no	University degree/diploma	Married/living with partner	Asian	1	0	0	1	0	0	0	1	0	0	1	0	0	1	0	1	0	1	0	1	0	1	1	0	0	1	0	0	0	0	1	0
3417	complete	English	5	Yes, I agree to participate	Ontario	ON	40 to 49 years	40-59	Female	Live with others	Kids	Urban area	Heavy driking	no	University degree/diploma	Married/living with partner	White	0	1	0	0	1	0	0	1	0	0	1	0	1	0	0	1	0	1	1	0	0	1	1	0	1	0	0	0	0	0	1	0
6093	complete	English	5	Yes, I agree to participate	Ontario	ON	50 to 59 years	40-59	Male	Live with others	No Kids	Rural area	Heavy driking	yes	University degree/diploma	Married/living with partner	White	0	1	0	1	0	0	0	1	0	0	1	0	1	0	1	0	1	0	1	0	0	1	0	1	0	0	1	0	0	0	1	0
5744	complete	English	5	Yes, I agree to participate	Manitoba	SK/MN	30 to 39 years	18-39	Male	Live with others	Kids	Suburban area	no/nondrinker	no	Some post-secondary	Married/living with partner	White	1	0	0	1	0	0	0	1	0	0	1	0	0	1	0	1	1	0	0	1	0	1	1	0	0	1	0	0	0	1	0	0
3360	complete	English	5	Yes, I agree to participate	Ontario	ON	40 to 49 years	40-59	Male	Live with others	Kids	Suburban area	no/nondrinker	no	College degree/diploma	Married/living with partner	Black/Indigenous/Arab/latinos	0	1	0	1	0	0	0	1	0	0	1	0	0	1	0	1	0	1	0	1	0	1	1	0	0	1	0	1	0	0	0	0
4444	complete	English	5	Yes, I agree to participate	Ontario	ON	40 to 49 years	40-59	Male	Live with others	Kids	Urban area	Heavy driking	no	Some post-secondary	Married/living with partner	Asian	0	1	0	1	0	0	0	1	0	1	0	0	1	0	1	0	1	0	0	1	0	1	1	0	1	0	0	0	0	1	0	0
2431	complete	English	5	Yes, I agree to participate	Quebec	QC/ATL	60 to 69 years	60+	Female	Live alone	No Kids	Suburban area	Heavy driking	no	Some post-secondary	Divorced/Separated/Widowed	White	0	0	1	0	1	0	0	1	0	0	1	0	1	0	1	0	1	0	0	1	1	0	0	1	0	1	0	0	0	1	0	1
1188	complete	English	5	Yes, I agree to participate	Saskatchewan	SK/MN	50 to 59 years	40-59	Female	Live with others	No Kids	Rural area	no/nondrinker	no	College degree/diploma	Married/living with partner	White	0	1	0	0	1	0	0	1	0	0	1	0	0	1	0	1	1	0	0	1	0	1	0	1	0	0	1	1	0	0	0	0
836	complete	English	5	Yes, I agree to participate	Ontario	ON	30 to 39 years	18-39	Male	Live with others	No Kids	Urban area	no/nondrinker	no	University degree/diploma	Not married/Single	Asian	1	0	0	1	0	0	0	1	0	0	1	0	0	1	0	1	0	1	0	1	0	1	0	1	1	0	0	0	0	0	1	0
2159	complete	English	5	Yes, I agree to participate	Alberta	AB	50 to 59 years	40-59	Male	Live with others	Kids	Urban area	no/nondrinker	no	University degree/diploma	Divorced/Separated/Widowed	Asian	0	1	0	1	0	0	0	1	0	0	1	0	1	0	1	0	0	1	1	0	0	1	1	0	1	0	0	0	0	0	1	1
2089	complete	English	5	Yes, I agree to participate	Ontario	ON	60 to 69 years	60+	Male	Live with others	No Kids	Suburban area	Heavy driking	no	University degree/diploma	Married/living with partner	White	0	0	1	1	0	0	1	0	0	0	1	0	0	1	0	1	1	0	0	1	0	1	0	1	0	1	0	0	0	0	1	0
605	complete	English	5	Yes, I agree to participate	Alberta	AB	50 to 59 years	40-59	Male	Live with others	Kids	Urban area	no/nondrinker	no	University degree/diploma	Married/living with partner	White	0	1	0	1	0	0	1	0	0	0	1	0	0	1	0	1	1	0	0	1	0	1	1	0	1	0	0	0	0	0	1	0
2718	complete	English	5	Yes, I agree to participate	Alberta	AB	60 to 69 years	60+	Male	Live with others	No Kids	Urban area	no/nondrinker	no	University degree/diploma	Married/living with partner	Black/Indigenous/Arab/latinos	0	0	1	1	0	0	0	1	0	0	1	0	0	1	0	1	0	1	0	1	0	1	0	1	1	0	0	0	0	0	1	0
176	complete	English	5	Yes, I agree to participate	Ontario	ON	50 to 59 years	40-59	Female	Live with others	No Kids	Urban area	no/nondrinker	no	High school or less	Not married/Single	White	0	1	0	0	1	0	0	1	0	0	1	0	1	0	0	1	0	1	1	0	0	1	0	1	1	0	0	0	1	0	0	0
1238	complete	English	5	Yes, I agree to participate	Ontario	ON	50 to 59 years	40-59	Male	Live with others	No Kids	Suburban area	no/nondrinker	no	University degree/diploma	Married/living with partner	White	0	1	0	1	0	0	0	1	0	0	1	0	0	1	0	1	1	0	0	1	0	1	0	1	0	1	0	0	0	0	1	0
2256	complete	English	5	Yes, I agree to participate	Newfoundland and Labrador	QC/ATL	50 to 59 years	40-59	Female	Live alone	No Kids	Suburban area	no/nondrinker	no	College degree/diploma	Divorced/Separated/Widowed	White	0	1	0	0	1	0	0	1	0	0	1	0	0	1	1	0	1	0	0	1	1	0	0	1	0	1	0	1	0	0	0	1
3955	complete	English	5	Yes, I agree to participate	Quebec	QC/ATL	40 to 49 years	40-59	Male	Live with others	Kids	Urban area	no/nondrinker	yes	University degree/diploma	Married/living with partner	White	0	1	0	1	0	0	1	0	0	1	0	0	0	1	0	1	0	1	0	1	0	1	1	0	1	0	0	0	0	0	1	0
4793	complete	English	5	Yes, I agree to participate	Alberta	AB	70 years and over	60+	Female	Live with others	No Kids	Urban area	no/nondrinker	no	University degree/diploma	Married/living with partner	White	0	0	1	0	1	0	0	0	1	0	1	0	0	1	1	0	1	0	0	1	0	1	0	1	1	0	0	0	0	0	1	0
642	complete	English	5	Yes, I agree to participate	Ontario	ON	50 to 59 years	40-59	Female	Live with others	No Kids	Suburban area	no/nondrinker	no	University degree/diploma	Married/living with partner	White	0	1	0	0	1	0	0	1	0	0	1	0	1	0	1	0	1	0	0	1	0	1	0	1	0	1	0	0	0	0	1	0
2566	complete	English	5	Yes, I agree to participate	Ontario	ON	40 to 49 years	40-59	Female	Live with others	No Kids	Urban area	no/nondrinker	no	University degree/diploma	Not married/Single	Asian	0	1	0	0	1	0	1	0	0	0	1	0	1	0	0	1	0	1	1	0	0	1	0	1	1	0	0	0	0	0	1	0
4904	complete	English	5	Yes, I agree to participate	Alberta	AB	30 to 39 years	18-39	Male	Live with others	No Kids	Urban area	no/nondrinker	no	University degree/diploma	Married/living with partner	Asian	1	0	0	1	0	0	0	1	0	0	1	0	0	1	0	1	0	1	0	1	0	1	0	1	1	0	0	0	0	0	1	0
2229	complete	English	5	Yes, I agree to participate	Nova Scotia	QC/ATL	60 to 69 years	60+	Female	Live with others	No Kids	Rural area	no/nondrinker	no	High school or less	Married/living with partner	White	0	0	1	0	1	0	0	1	0	0	1	0	0	1	0	1	1	0	0	1	0	1	0	1	0	0	1	0	1	0	0	0
3980	complete	English	5	Yes, I agree to participate	Ontario	ON	18 to 29 years	18-39	Female	Live with others	Kids	Suburban area	no/nondrinker	no	Some post-secondary	Not married/Single	White	1	0	0	0	1	0	0	1	0	0	1	0	1	0	1	0	0	1	1	0	0	1	1	0	0	1	0	0	0	1	0	0
324	complete	English	5	Yes, I agree to participate	Ontario	ON	50 to 59 years	40-59	Male	Live alone	No Kids	Urban area	Heavy driking	no	University degree/diploma	Not married/Single	White	0	1	0	1	0	0	0	1	0	0	1	0	0	1	0	1	0	1	0	1	1	0	0	1	1	0	0	0	0	0	1	0
4107	complete	English	5	Yes, I agree to participate	Ontario	ON	30 to 39 years	18-39	Male	Live with others	No Kids	Suburban area	no/nondrinker	no	University degree/diploma	Not married/Single		1	0	0	1	0	0	0	1	0	0	1	0	0	1	0	1	1	0	0	1	0	1	0	1	0	1	0	0	0	0	1	0
5909	complete	English	5	Yes, I agree to participate	Ontario	ON	60 to 69 years	60+	Male	Live with others	Kids	Suburban area	no/nondrinker	no	University degree/diploma	Married/living with partner	Other	0	0	1	1	0	0	0	1	0	0	1	0	1	0	0	1	0	1	0	1	0	1	1	0	0	1	0	0	0	0	1	0
60	complete	English	5	Yes, I agree to participate	British Columbia	BC	50 to 59 years	40-59	Male	Live alone	No Kids	Suburban area	Heavy driking	no	University degree/diploma			0	1	0	1	0	0	1	0	0				1	0	1	0	1	0	1	0	1	0	0	1	0	1	0	0	0	0	1	0
5277	complete	English	5	Yes, I agree to participate	Alberta	AB	30 to 39 years	18-39	Female	Live with others	No Kids	Urban area	no/nondrinker	no	University degree/diploma	Married/living with partner	White	1	0	0	0	1	0	0	1	0	0	0	1	0	1	0	1	1	0	0	1	0	1	0	1	1	0	0	0	0	0	1	0
950	complete	English	5	Yes, I agree to participate	Ontario	ON	40 to 49 years	40-59	Male	Live with others	No Kids	Suburban area	no/nondrinker	no	University degree/diploma	Married/living with partner	Asian	0	1	0	1	0	0	0	1	0	0	1	0	1	0	0	1	0	1	0	1	0	1	0	1	0	1	0	0	0	0	1	0
2422	complete	English	5	Yes, I agree to participate	Ontario	ON	30 to 39 years	18-39	Female	Live with others	Kids	Suburban area	no/nondrinker	yes	College degree/diploma	Married/living with partner	White	1	0	0	0	1	0	0	1	0	0	1	0	0	1	0	1	0	1	1	0	0	1	1	0	0	1	0	1	0	0	0	0
904	complete	English	5	Yes, I agree to participate	Ontario	ON	60 to 69 years	60+	Female	Live alone	No Kids	Suburban area	no/nondrinker	no	University degree/diploma	Divorced/Separated/Widowed	White	0	0	1	0	1	0	0	1	0	0	1	0	0	1	0	1	1	0	0	1	1	0	0	1	0	1	0	0	0	0	1	1
2056	complete	English	5	Yes, I agree to participate	Ontario	ON	30 to 39 years	18-39	Male	Live with others	Kids	Suburban area	no/nondrinker	no	College degree/diploma	Married/living with partner	Asian	1	0	0	1	0	0	0	1	0	0	1	0	0	1	0	1	1	0	1	0	0	1	1	0	0	1	0	1	0	0	0	0
2594	complete	English	5	Yes, I agree to participate	Alberta	AB	40 to 49 years	40-59	Male	Live with others	No Kids	Rural area	no/nondrinker	no	High school or less	Not married/Single	White	0	1	0	1	0	0	1	0	0	0	1	0	0	1	1	0	0	1	0	1	0	1	0	1	0	0	1	0	1	0	0	0
2775	complete	English	5	Yes, I agree to participate	British Columbia	BC	70 years and over	60+	Female	Live alone	No Kids	Rural area	no/nondrinker	no	University degree/diploma	Divorced/Separated/Widowed	White	0	0	1	0	1	0	0	1	0	0	1	0	0	1	0	1	0	1	0	1	1	0	0	1	0	0	1	0	0	0	1	1
5049	complete	English	5	Yes, I agree to participate	Ontario	ON	40 to 49 years	40-59	Male	Live with others	Kids	Urban area	no/nondrinker	no	University degree/diploma	Married/living with partner	Asian	0	1	0	1	0	0	0	0	1	0	1	0	1	0	1	0	1	0	1	0	0	1	1	0	1	0	0	0	0	0	1	0
1743	complete	English	5	Yes, I agree to participate	Manitoba	SK/MN	70 years and over	60+	Male	Live with others	No Kids	Suburban area	no/nondrinker	no	University degree/diploma	Married/living with partner	White	0	0	1	1	0	0	0	0	1	0	0	1	0	1	0	1	1	0	0	1	0	1	0	1	0	1	0	0	0	0	1	0
2745	complete	English	5	Yes, I agree to participate	Nova Scotia	QC/ATL	70 years and over	60+	Male	Live with others	No Kids	Urban area	no/nondrinker	no	University degree/diploma	Married/living with partner	White	0	0	1	1	0	0	0	0	1	0	1	0	0	1	0	1	1	0	0	1	0	1	0	1	1	0	0	0	0	0	1	0
2909	complete	English	5	Yes, I agree to participate	Alberta	AB	70 years and over	60+	Female	Live alone	No Kids	Suburban area	no/nondrinker	no	High school or less	Divorced/Separated/Widowed	White	0	0	1	0	1	0	0	1	0	0	1	0	0	1	0	1	0	1	0	1	1	0	0	1	0	1	0	0	1	0	0	1
4990	complete	English	5	Yes, I agree to participate	Ontario	ON	18 to 29 years	18-39	Female	Live alone	No Kids	Urban area	no/nondrinker	no	University degree/diploma	Not married/Single	Asian	1	0	0	0	1	0	0	0	1	0	1	0	0	1	0	1	1	0	0	1	1	0	0	1	1	0	0	0	0	0	1	0
2734	complete	English	5	Yes, I agree to participate	Ontario	ON	50 to 59 years	40-59	Female	Live with others	No Kids	Suburban area	no/nondrinker	no	University degree/diploma	Married/living with partner		0	1	0	0	1	0	0	1	0	0	1	0	0	1	0	1	1	0	0	1	0	1	0	1	0	1	0	0	0	0	1	0
4909	complete	English	5	Yes, I agree to participate	British Columbia	BC	40 to 49 years	40-59	Female	Live with others	Kids	Urban area	Heavy driking	no	University degree/diploma	Divorced/Separated/Widowed	Black/Indigenous/Arab/latinos	0	1	0	0	1	0	1	0	0	0	1	0	1	0	1	0	1	0	1	0	0	1	1	0	1	0	0	0	0	0	1	1
1937	complete	English	5	Yes, I agree to participate	Quebec	QC/ATL	40 to 49 years	40-59	Male	Live with others	No Kids	Urban area	no/nondrinker	no	University degree/diploma	Married/living with partner	White	0	1	0	1	0	0	0	0	1	0	1	0	0	1	0	1	0	1	1	0	0	1	0	1	1	0	0	0	0	0	1	0
6711	complete	English	5	Yes, I agree to participate	Alberta	AB	50 to 59 years	40-59	Male	Live with others	Kids	Suburban area	Heavy driking	no	University degree/diploma	Married/living with partner	White	0	1	0	1	0	0	0	1	0	0	1	0	0	1	0	1	0	1	0	1	0	1	1	0	0	1	0	0	0	0	1	0
2960	complete	English	5	Yes, I agree to participate	Saskatchewan	SK/MN	50 to 59 years	40-59	Female	Live with others	No Kids	Rural area	no/nondrinker	no	University degree/diploma	Married/living with partner	White	0	1	0	0	1	0	0	1	0	0	1	0	1	0	0	1	0	1	0	1	0	1	0	1	0	0	1	0	0	0	1	0
2795	complete	English	5	Yes, I agree to participate	Ontario	ON	60 to 69 years	60+	Male	Live with others	No Kids	Urban area	no/nondrinker	no	University degree/diploma	Married/living with partner	White	0	0	1	1	0	0	1	0	0	0	1	0	0	1	0	1	0	1	0	1	0	1	0	1	1	0	0	0	0	0	1	0
3086	complete	English	5	Yes, I agree to participate	Ontario	ON	30 to 39 years	18-39	Female	Live with others	Kids	Suburban area	no/nondrinker	no	Some post-secondary	Married/living with partner	White	1	0	0	0	1	0	0	1	0	0	1	0	1	0	0	1	1	0	1	0	0	1	1	0	0	1	0	0	0	1	0	0
4602	complete	English	5	Yes, I agree to participate	Alberta	AB	18 to 29 years	18-39	Female	Live with others	Kids	Suburban area	no/nondrinker	no	Some post-secondary	Not married/Single	Asian	1	0	0	0	1	0	0	1	0	0	1	0	0	1	0	1	0	1	0	1	0	1	1	0	0	1	0	0	0	1	0	0
1189	complete	English	5	Yes, I agree to participate	Ontario	ON	70 years and over	60+	Male	Live with others	No Kids	Suburban area	no/nondrinker	no	University degree/diploma	Married/living with partner	White	0	0	1	1	0	0	0	1	0	0	1	0	0	1	0	1	0	1	0	1	0	1	0	1	0	1	0	0	0	0	1	0
1514	complete	English	5	Yes, I agree to participate	Prince Edward Island	QC/ATL	60 to 69 years	60+	Male	Live alone	No Kids	Urban area	no/nondrinker	no	University degree/diploma	Divorced/Separated/Widowed	White	0	0	1	1	0	0	0	0	1	0	1	0	0	1	0	1	0	1	0	1	1	0	0	1	1	0	0	0	0	0	1	1
2233	complete	English	5	Yes, I agree to participate	Ontario	ON	50 to 59 years	40-59	Female	Live with others	No Kids	Suburban area	Heavy driking	no	Some post-secondary	Married/living with partner	White	0	1	0	0	1	0	0	1	0	0	1	0	0	1	0	1	1	0	0	1	0	1	0	1	0	1	0	0	0	1	0	0
392	complete	English	5	Yes, I agree to participate	Prince Edward Island	QC/ATL	60 to 69 years	60+	Female	Live alone	No Kids	Suburban area	no/nondrinker	no	University degree/diploma	Not married/Single	White	0	0	1	0	1	0	0	1	0	0	1	0	0	1	1	0	1	0	1	0	1	0	0	1	0	1	0	0	0	0	1	0
2694	complete	English	5	Yes, I agree to participate	Ontario	ON	70 years and over	60+	Female	Live with others	No Kids	Rural area	no/nondrinker	no	University degree/diploma	Divorced/Separated/Widowed	White	0	0	1	0	1	0	0	0	1	0	1	0	0	1	0	1	1	0	0	1	0	1	0	1	0	0	1	0	0	0	1	1
2550	complete	English	5	Yes, I agree to participate	Ontario	ON	50 to 59 years	40-59	Female	Live with others	No Kids	Rural area	no/nondrinker	no	College degree/diploma	Married/living with partner	White	0	1	0	0	1	0	0	1	0	0	1	0	0	1	1	0	0	1	1	0	0	1	0	1	0	0	1	1	0	0	0	0
1856	complete	English	5	Yes, I agree to participate	Nova Scotia	QC/ATL	60 to 69 years	60+	Male	Live with others	No Kids	Urban area	no/nondrinker	no	University degree/diploma	Married/living with partner	White	0	0	1	1	0	0	0	1	0	0	1	0	0	1	0	1	1	0	0	1	0	1	0	1	1	0	0	0	0	0	1	0
768	complete	English	5	Yes, I agree to participate	Nova Scotia	QC/ATL	50 to 59 years	40-59	Female	Live with others	Kids	Suburban area	no/nondrinker	no	University degree/diploma	Married/living with partner	White	0	1	0	0	1	0	0	1	0	0	1	0	0	1	0	1	0	1	0	1	0	1	1	0	0	1	0	0	0	0	1	0
5337	complete	English	5	Yes, I agree to participate	Ontario	ON	60 to 69 years	60+	Female	Live alone	No Kids	Urban area	no/nondrinker	no	High school or less	Divorced/Separated/Widowed	White	0	0	1	0	1	0	0	1	0	0	1	0	0	1	0	1	0	1	0	1	1	0	0	1	1	0	0	0	1	0	0	1
5487	complete	English	5	Yes, I agree to participate	Ontario	ON	70 years and over	60+	Female	Live with others	No Kids	Suburban area	no/nondrinker	no	University degree/diploma	Married/living with partner	Asian	0	0	1	0	1	0	0	1	0	0	1	0	0	1	0	1	1	0	0	1	0	1	0	1	0	1	0	0	0	0	1	0
2562	complete	English	5	Yes, I agree to participate	British Columbia	BC	30 to 39 years	18-39	Female	Live with others	No Kids	Suburban area	no/nondrinker	yes	Some post-secondary	Married/living with partner	White	1	0	0	0	1	0	1	0	0	0	1	0	0	1	0	1	0	1	0	1	0	1	0	1	0	1	0	0	0	1	0	0
5042	complete	English	5	Yes, I agree to participate	Saskatchewan	SK/MN	60 to 69 years	60+	Male	Live with others	No Kids	Urban area	no/nondrinker	no	Some post-secondary	Married/living with partner	White	0	0	1	1	0	0	0	1	0	0	1	0	0	1	0	1	0	1	0	1	0	1	0	1	1	0	0	0	0	1	0	0
3228	complete	English	5	Yes, I agree to participate	Alberta	AB	40 to 49 years	40-59	Male	Live with others	Kids	Rural area	no/nondrinker	no	Some post-secondary	Married/living with partner	White	0	1	0	1	0	0	0	1	0	0	1	0	0	1	0	1	0	1	0	1	0	1	1	0	0	0	1	0	0	1	0	0
3680	complete	English	5	Yes, I agree to participate	Ontario	ON	40 to 49 years	40-59	Female	Live with others	Kids	Urban area	Heavy driking	yes	University degree/diploma	Married/living with partner		0	1	0	0	1	0	0	0	1	0	0	1	0	1	1	0	0	1	0	1	0	1	1	0	1	0	0	0	0	0	1	0
2098	complete	English	5	Yes, I agree to participate	Ontario	ON	30 to 39 years	18-39	Male	Live with others	Kids	Rural area	no/nondrinker	no	Some post-secondary	Not married/Single	White	1	0	0	1	0	0	0	1	0	0	1	0	0	1	0	1	1	0	0	1	0	1	1	0	0	0	1	0	0	1	0	0
1158	complete	English	5	Yes, I agree to participate	Ontario	ON	70 years and over	60+	Female	Live with others	No Kids	Rural area	no/nondrinker	no	Some post-secondary	Divorced/Separated/Widowed	White	0	0	1	0	1	0	0	1	0	0	1	0	0	1	0	1	1	0	0	1	0	1	0	1	0	0	1	0	0	1	0	1
6101	complete	English	5	Yes, I agree to participate	Ontario	ON	50 to 59 years	40-59	Female	Live with others	No Kids	Urban area	no/nondrinker	no	High school or less	Married/living with partner	White	0	1	0	0	1	0	0	0	1	0	1	0	0	1	0	1	0	1	0	1	0	1	0	1	1	0	0	0	1	0	0	0
4677	complete	English	5	Yes, I agree to participate	Quebec	QC/ATL	40 to 49 years	40-59	Female	Live with others	Kids	Urban area	no/nondrinker	no	University degree/diploma	Married/living with partner	White	0	1	0	0	1	0	0	1	0	0	1	0	0	1	0	1	1	0	0	1	0	1	1	0	1	0	0	0	0	0	1	0
6085	complete	English	5	Yes, I agree to participate	Ontario	ON	30 to 39 years	18-39	Female	Live with others	No Kids	Urban area	Heavy driking	no	University degree/diploma	Married/living with partner	Asian	1	0	0	0	1	0	0	0	1	0	1	0	1	0	1	0	1	0	1	0	0	1	0	1	1	0	0	0	0	0	1	0
2871	complete	English	5	Yes, I agree to participate	Ontario	ON	60 to 69 years	60+	Female	Live with others	No Kids	Rural area	no/nondrinker	no	University degree/diploma	Married/living with partner	White	0	0	1	0	1	0	0	1	0	0	1	0	0	1	0	1	1	0	0	1	0	1	0	1	0	0	1	0	0	0	1	0
2442	complete	English	5	Yes, I agree to participate	Manitoba	SK/MN	70 years and over	60+	Female	Live alone	No Kids	Suburban area	no/nondrinker	no	Some post-secondary	Divorced/Separated/Widowed	White	0	0	1	0	1	0	0	1	0	0	1	0	0	1	0	1	1	0	0	1	1	0	0	1	0	1	0	0	0	1	0	1
6843	complete	English	5	Yes, I agree to participate	British Columbia	BC	60 to 69 years	60+	Male	Live alone	No Kids	Rural area	Heavy driking	no	Some post-secondary	Not married/Single	White	0	0	1	1	0	0	0	1	0	0	1	0	0	1	0	1	1	0	0	1	1	0	0	1	0	0	1	0	0	1	0	0
3097	complete	English	5	Yes, I agree to participate	Ontario	ON	50 to 59 years	40-59	Female	Live with others	No Kids	Urban area	no/nondrinker	no	University degree/diploma	Married/living with partner	Asian	0	1	0	0	1	0	0	1	0	0	1	0	0	1	0	1	1	0	0	1	0	1	0	1	1	0	0	0	0	0	1	0
262	complete	English	5	Yes, I agree to participate	British Columbia	BC	70 years and over	60+	Female	Live with others	No Kids	Urban area	no/nondrinker	no	Some post-secondary	Married/living with partner	White	0	0	1	0	1	0	0	1	0	0	1	0	0	1	0	1	0	1	0	1	0	1	0	1	1	0	0	0	0	1	0	0
5223	complete	English	5	Yes, I agree to participate	Ontario	ON	60 to 69 years	60+	Male	Live with others	No Kids	Suburban area	no/nondrinker	no	University degree/diploma	Married/living with partner	White	0	0	1	1	0	0	0	0	1	0	1	0	0	1	0	1	1	0	0	1	0	1	0	1	0	1	0	0	0	0	1	0
2225	complete	English	5	Yes, I agree to participate	Ontario	ON	50 to 59 years	40-59	Male	Live with others	No Kids	Suburban area	Heavy driking	no	College degree/diploma	Married/living with partner	White	0	1	0	1	0	0	1	0	0	0	1	0	0	1	0	1	1	0	0	1	0	1	0	1	0	1	0	1	0	0	0	0
1103	complete	English	5	Yes, I agree to participate	New Brunswick	QC/ATL	40 to 49 years	40-59	Female	Live with others	Kids	Suburban area	Heavy driking	no	College degree/diploma	Divorced/Separated/Widowed	White	0	1	0	0	1	0	1	0	0	0	1	0	1	0	0	1	0	1	1	0	0	1	1	0	0	1	0	1	0	0	0	1
1516	complete	English	5	Yes, I agree to participate	British Columbia	BC	40 to 49 years	40-59	Female	Live with others	Kids	Urban area	no/nondrinker	no	University degree/diploma	Married/living with partner	Asian	0	1	0	0	1	0	0	1	0	0	1	0	1	0	1	0	1	0	1	0	0	1	1	0	1	0	0	0	0	0	1	0
800	complete	English	5	Yes, I agree to participate	Quebec	QC/ATL	50 to 59 years	40-59	Male	Live with others	Kids	Suburban area	no/nondrinker	no	University degree/diploma	Married/living with partner	Black/Indigenous/Arab/latinos	0	1	0	1	0	0	0	1	0	0	1	0	0	1	0	1	1	0	0	1	0	1	1	0	0	1	0	0	0	0	1	0
5945	complete	English	5	Yes, I agree to participate	Nova Scotia	QC/ATL	18 to 29 years	18-39	Male	Live alone	No Kids	Urban area	Heavy driking	yes	College degree/diploma	Not married/Single	White	1	0	0	1	0	0	1	0	0	1	0	0	1	0	1	0	1	0	1	0	1	0	0	1	1	0	0	1	0	0	0	0
2808	complete	English	5	Yes, I agree to participate	Ontario	ON	40 to 49 years	40-59	Male	Live alone	No Kids	Suburban area	no/nondrinker	no	University degree/diploma	Not married/Single	Asian	0	1	0	1	0	0	0	1	0	0	1	0	0	1	0	1	0	1	0	1	1	0	0	1	0	1	0	0	0	0	1	0
4189	complete	English	5	Yes, I agree to participate	Alberta	AB	60 to 69 years	60+	Female	Live with others	No Kids	Urban area	no/nondrinker	no	College degree/diploma	Married/living with partner	White	0	0	1	0	1	0	0	1	0	0	1	0	0	1	0	1	0	1	0	1	0	1	0	1	1	0	0	1	0	0	0	0
2391	complete	English	5	Yes, I agree to participate	Ontario	ON	60 to 69 years	60+	Male	Live with others	No Kids	Urban area	Heavy driking	no	University degree/diploma	Married/living with partner	White	0	0	1	1	0	0	1	0	0	0	1	0	0	1	0	1	0	1	0	1	0	1	0	1	1	0	0	0	0	0	1	0
5127	complete	English	5	Yes, I agree to participate	Alberta	AB	18 to 29 years	18-39	Female	Live with others	No Kids	Urban area	no/nondrinker	no	High school or less	Not married/Single	White	1	0	0	0	1	0	0	1	0	0	1	0	1	0	1	0	1	0	1	0	0	1	0	1	1	0	0	0	1	0	0	0
2765	complete	English	5	Yes, I agree to participate	Ontario	ON	60 to 69 years	60+	Female	Live alone	No Kids	Urban area	no/nondrinker	no	University degree/diploma	Divorced/Separated/Widowed	White	0	0	1	0	1	0	1	0	0	0	1	0	0	1	0	1	1	0	0	1	1	0	0	1	1	0	0	0	0	0	1	1
5774	complete	English	5	Yes, I agree to participate	Quebec	QC/ATL	30 to 39 years	18-39	Male	Live with others	Kids	Suburban area	no/nondrinker	no	University degree/diploma	Married/living with partner	White	1	0	0	1	0	0	0	1	0	0	1	0	0	1	0	1	1	0	0	1	0	1	1	0	0	1	0	0	0	0	1	0
3711	complete	English	5	Yes, I agree to participate	Ontario	ON	18 to 29 years	18-39	Female	Live with others	No Kids	Urban area	no/nondrinker	yes	University degree/diploma	Not married/Single	White	1	0	0	0	1	0	1	0	0	1	0	0	1	0	0	1	0	1	1	0	0	1	0	1	1	0	0	0	0	0	1	0
1503	complete	English	5	Yes, I agree to participate	Alberta	AB	30 to 39 years	18-39	Male	Live alone	No Kids	Urban area	Heavy driking	no	College degree/diploma	Not married/Single	White	1	0	0	1	0	0	0	0	1	0	1	0	0	1	0	1	1	0	0	1	1	0	0	1	1	0	0	1	0	0	0	0
1903	complete	English	5	Yes, I agree to participate	Newfoundland and Labrador	QC/ATL	30 to 39 years	18-39	Male	Live with others	No Kids	Suburban area	no/nondrinker	no	College degree/diploma	Married/living with partner	White	1	0	0	1	0	0	0	1	0	0	1	0	0	1	0	1	1	0	0	1	0	1	0	1	0	1	0	1	0	0	0	0
2602	complete	English	5	Yes, I agree to participate	Manitoba	SK/MN	70 years and over	60+	Female	Live alone	No Kids	Suburban area	no/nondrinker	no		Divorced/Separated/Widowed	White	0	0	1	0	1	0	0	0	1	0	1	0	0	1	0	1	1	0	0	1	1	0	0	1	0	1	0	0	0	0	0	1
3536	complete	English	5	Yes, I agree to participate	Alberta	AB	60 to 69 years	60+	Male	Live with others	No Kids	Suburban area	no/nondrinker	no	University degree/diploma	Married/living with partner	Asian	0	0	1	1	0	0	0	1	0	0	1	0	0	1	0	1	0	1	0	1	0	1	0	1	0	1	0	0	0	0	1	0
886	complete	English	5	Yes, I agree to participate	Saskatchewan	SK/MN	40 to 49 years	40-59	Female	Live with others	No Kids	Urban area	Heavy driking	no	College degree/diploma	Married/living with partner	Black/Indigenous/Arab/latinos	0	1	0	0	1	0	0	1	0	0	1	0	0	1	0	1	1	0	0	1	0	1	0	1	1	0	0	1	0	0	0	0
6008	complete	English	5	Yes, I agree to participate	British Columbia	BC	50 to 59 years	40-59	Male	Live with others	No Kids	Urban area	no/nondrinker	no	University degree/diploma	Married/living with partner	White	0	1	0	1	0	0	1	0	0	0	1	0	0	1	0	1	0	1	0	1	0	1	0	1	1	0	0	0	0	0	1	0
1491	complete	English	5	Yes, I agree to participate	Quebec	QC/ATL	70 years and over	60+	Female	Live with others	No Kids	Urban area	Heavy driking	no	University degree/diploma	Married/living with partner	White	0	0	1	0	1	0	0	1	0	0	1	0	0	1	0	1	0	1	0	1	0	1	0	1	1	0	0	0	0	0	1	0
2480	complete	English	5	Yes, I agree to participate	Manitoba	SK/MN	60 to 69 years	60+	Male	Live with others	No Kids	Rural area	Heavy driking	no	College degree/diploma	Married/living with partner	White	0	0	1	1	0	0	1	0	0	0	1	0	0	1	0	1	0	1	0	1	0	1	0	1	0	0	1	1	0	0	0	0
4853	complete	English	5	Yes, I agree to participate	Ontario	ON	30 to 39 years	18-39	Male	Live with others	No Kids	Suburban area	Heavy driking	no	University degree/diploma	Married/living with partner	Asian	1	0	0	1	0	0	1	0	0	0	1	0	0	1	0	1	0	1	0	1	0	1	0	1	0	1	0	0	0	0	1	0
4774	complete	English	5	Yes, I agree to participate	Ontario	ON	40 to 49 years	40-59	Female	Live with others	No Kids	Suburban area	no/nondrinker	no	University degree/diploma	Married/living with partner	White	0	1	0	0	1	0	0	1	0	0	1	0	0	1	0	1	0	1	0	1	0	1	0	1	0	1	0	0	0	0	1	0
4085	complete	English	5	Yes, I agree to participate	British Columbia	BC	50 to 59 years	40-59	Female	Live with others	Kids	Suburban area	no/nondrinker	no	University degree/diploma	Married/living with partner	Asian	0	1	0	0	1	0	0	0	1	0	1	0	1	0	1	0	0	1	1	0	0	1	1	0	0	1	0	0	0	0	1	0
1254	complete	English	5	Yes, I agree to participate	Quebec	QC/ATL	40 to 49 years	40-59	Male	Live alone	No Kids	Urban area	no/nondrinker	no	University degree/diploma	Not married/Single	White	0	1	0	1	0	0	1	0	0	0	1	0	1	0	0	1	1	0	1	0	1	0	0	1	1	0	0	0	0	0	1	0
4159	complete	English	5	Yes, I agree to participate	Newfoundland and Labrador	QC/ATL	40 to 49 years	40-59	Female	Live with others	Kids	Rural area	no/nondrinker	no	College degree/diploma	Married/living with partner	White	0	1	0	0	1	0	0	1	0	0	1	0	0	1	0	1	0	1	0	1	0	1	1	0	0	0	1	1	0	0	0	0
3583	complete	English	5	Yes, I agree to participate	Alberta	AB	40 to 49 years	40-59	Male	Live alone	No Kids	Urban area	no/nondrinker	no	College degree/diploma	Not married/Single	White	0	1	0	1	0	0	0	1	0	0	1	0	0	1	1	0	1	0	0	1	1	0	0	1	1	0	0	1	0	0	0	0
2820	complete	English	5	Yes, I agree to participate	Ontario	ON	60 to 69 years	60+	Female	Live with others	No Kids	Urban area	no/nondrinker	no	High school or less	Married/living with partner	Asian	0	0	1	0	1	0	0	1	0				0	1	0	1	1	0	0	1	0	1	0	1	1	0	0	0	1	0	0	0
212	complete	English	5	Yes, I agree to participate	British Columbia	BC	70 years and over	60+	Male	Live with others	No Kids	Urban area	no/nondrinker	no	University degree/diploma	Married/living with partner	Asian	0	0	1	1	0	0	0	1	0	0	1	0	0	1	0	1	0	1	0	1	0	1	0	1	1	0	0	0	0	0	1	0
5628	complete	English	5	Yes, I agree to participate	Ontario	ON	60 to 69 years	60+	Male	Live with others	No Kids	Urban area	Heavy driking	yes	Some post-secondary	Married/living with partner	White	0	0	1	1	0	0	1	0	0	1	0	0	1	0	1	0	0	1	1	0	0	1	0	1	1	0	0	0	0	1	0	0
2099	complete	English	5	Yes, I agree to participate	Ontario	ON	30 to 39 years	18-39	Male	Live alone	No Kids	Suburban area	no/nondrinker	no	University degree/diploma	Not married/Single	White	1	0	0	1	0	0	0	1	0	0	1	0	0	1	0	1	1	0	0	1	1	0	0	1	0	1	0	0	0	0	1	0
5135	complete	English	5	Yes, I agree to participate	British Columbia	BC	40 to 49 years	40-59	Male	Live with others	Kids	Suburban area	Heavy driking	no	University degree/diploma	Married/living with partner	White	0	1	0	1	0	0	0	0	1	0	1	0	0	1	0	1	1	0	0	1	0	1	1	0	0	1	0	0	0	0	1	0
1944	complete	English	5	Yes, I agree to participate	Ontario	ON	30 to 39 years	18-39	Female	Live with others	No Kids	Urban area	Heavy driking	yes	University degree/diploma	Married/living with partner	Asian	1	0	0	0	1	0	1	0	0	1	0	0	0	1	0	1	0	1	0	1	0	1	0	1	1	0	0	0	0	0	1	0
56	complete	English	5	Yes, I agree to participate	Ontario	ON	70 years and over	60+	Female	Live with others	No Kids	Suburban area	no/nondrinker	no	Some post-secondary	Married/living with partner	White	0	0	1	0	1	0	0	1	0	0	1	0	0	1	0	1	0	1	0	1	0	1	0	1	0	1	0	0	0	1	0	0
3173	complete	English	5	Yes, I agree to participate	Ontario	ON	50 to 59 years	40-59	Female	Live with others	Kids	Urban area	REF	no	University degree/diploma	Married/living with partner	White	0	1	0	0	1	0				0	1	0	1	0	0	1	0	1	1	0	0	1	1	0	1	0	0	0	0	0	1	0
5304	complete	English	5	Yes, I agree to participate	Newfoundland and Labrador	QC/ATL	60 to 69 years	60+	Male	Live with others	No Kids	Rural area	no/nondrinker	no	Some post-secondary	Married/living with partner	White	0	0	1	1	0	0	0	1	0	0	1	0	0	1	0	1	0	1	0	1	0	1	0	1	0	0	1	0	0	1	0	0
345	complete	English	5	Yes, I agree to participate	Ontario	ON	70 years and over	60+	Female	Live alone	No Kids	Urban area	no/nondrinker	no	University degree/diploma	Divorced/Separated/Widowed	White	0	0	1	0	1	0	0	1	0	0	1	0	1	0	1	0	0	1	1	0	1	0	0	1	1	0	0	0	0	0	1	1
4409	complete	English	5	Yes, I agree to participate	Nova Scotia	QC/ATL	70 years and over	60+	Male	Live with others	No Kids	Urban area	Heavy driking	no	College degree/diploma	Married/living with partner	White	0	0	1	1	0	0	0	1	0	0	1	0	1	0	0	1	1	0	0	1	0	1	0	1	1	0	0	1	0	0	0	0
1608	complete	English	5	Yes, I agree to participate	Nova Scotia	QC/ATL	30 to 39 years	18-39	Male	Live with others	Kids	Urban area	no/nondrinker	no	University degree/diploma	Married/living with partner	Asian	1	0	0	1	0	0	0	1	0	0	1	0	1	0	1	0	1	0	1	0	0	1	1	0	1	0	0	0	0	0	1	0
1160	complete	English	5	Yes, I agree to participate	British Columbia	BC	50 to 59 years	40-59	Female	Live with others	No Kids	Suburban area	no/nondrinker	no	Some post-secondary	Married/living with partner	White	0	1	0	0	1	0	0	1	0	0	1	0	0	1	0	1	0	1	0	1	0	1	0	1	0	1	0	0	0	1	0	0
899	complete	English	5	Yes, I agree to participate	Alberta	AB	50 to 59 years	40-59	Male	Live with others	No Kids	Urban area	no/nondrinker	no	High school or less	Married/living with partner	White	0	1	0	1	0	0	0	1	0	0	1	0	1	0	1	0	1	0	1	0	0	1	0	1	1	0	0	0	1	0	0	0
5804	complete	English	5	Yes, I agree to participate	Ontario	ON	40 to 49 years	40-59	Female	Live with others	No Kids	Rural area	no/nondrinker	no	University degree/diploma	Married/living with partner	White	0	1	0	0	1	0	0	1	0	0	1	0	0	1	0	1	0	1	0	1	0	1	0	1	0	0	1	0	0	0	1	0
5422	complete	English	5	Yes, I agree to participate	Ontario	ON	30 to 39 years	18-39	Male	Live with others	No Kids	Urban area	no/nondrinker	yes	University degree/diploma	Married/living with partner	White	1	0	0	1	0	0	0	0	1	1	0	0	0	1	0	1	0	1	0	1	0	1	0	1	1	0	0	0	0	0	1	0
6567	complete	English	5	Yes, I agree to participate	Ontario	ON	40 to 49 years	40-59	Female	Live with others	Kids	Urban area	no/nondrinker	no	University degree/diploma	Married/living with partner	White	0	1	0	0	1	0	0	1	0	0	1	0	0	1	0	1	0	1	0	1	0	1	1	0	1	0	0	0	0	0	1	0
2379	complete	English	5	Yes, I agree to participate	Manitoba	SK/MN	60 to 69 years	60+	Male	Live alone	No Kids	Urban area	Heavy driking	no	University degree/diploma	Not married/Single	White	0	0	1	1	0	0	1	0	0	0	1	0	0	1	0	1	0	1	0	1	1	0	0	1	1	0	0	0	0	0	1	0
5829	complete	English	5	Yes, I agree to participate	British Columbia	BC	30 to 39 years	18-39	Male	Live with others	No Kids	Urban area	no/nondrinker	no	University degree/diploma	Married/living with partner	White	1	0	0	1	0	0	0	0	1	0	1	0	0	1	0	1	1	0	0	1	0	1	0	1	1	0	0	0	0	0	1	0
2974	complete	English	5	Yes, I agree to participate	Ontario	ON	70 years and over	60+	Female	Live alone	No Kids	Suburban area	no/nondrinker	no	University degree/diploma	Divorced/Separated/Widowed	White	0	0	1	0	1	0	0	1	0	0	1	0	0	1	0	1	1	0	0	1	1	0	0	1	0	1	0	0	0	0	1	1
6747	complete	English	5	Yes, I agree to participate	Ontario	ON	40 to 49 years	40-59	Male	Live with others	Kids	Urban area	no/nondrinker	no	University degree/diploma	Married/living with partner	Black/Indigenous/Arab/latinos	0	1	0	1	0	0	0	1	0	0	1	0	0	1	0	1	0	1	0	1	0	1	1	0	1	0	0	0	0	0	1	0
5654	complete	English	5	Yes, I agree to participate	Ontario	ON	30 to 39 years	18-39	Male	Live with others	No Kids	Urban area	no/nondrinker	no	University degree/diploma	Not married/Single	White	1	0	0	1	0	0	0	1	0	0	1	0	0	1	0	1	1	0	0	1	0	1	0	1	1	0	0	0	0	0	1	0
2794	complete	English	5	Yes, I agree to participate	Ontario	ON	70 years and over	60+	Male	Live with others	No Kids	Suburban area	no/nondrinker	no	University degree/diploma	Married/living with partner	White	0	0	1	1	0	0	1	0	0				0	1	0	1	1	0	0	1	0	1	0	1	0	1	0	0	0	0	1	0
6660	complete	English	5	Yes, I agree to participate	Ontario	ON	50 to 59 years	40-59	Female	Live with others	Kids	Suburban area	no/nondrinker	no	University degree/diploma	Married/living with partner		0	1	0	0	1	0	0	1	0	0	1	0	0	1	0	1	1	0	0	1	0	1	1	0	0	1	0	0	0	0	1	0
2516	complete	English	5	Yes, I agree to participate	British Columbia	BC	70 years and over	60+	Female	Live with others	No Kids	Rural area	no/nondrinker	no	College degree/diploma	Married/living with partner	Black/Indigenous/Arab/latinos	0	0	1	0	1	0	0	1	0	0	1	0	0	1	0	1	0	1	0	1	0	1	0	1	0	0	1	1	0	0	0	0
3456	complete	English	5	Yes, I agree to participate	Ontario	ON	40 to 49 years	40-59	Male	Live with others	No Kids	Urban area	Heavy driking	yes	University degree/diploma	Married/living with partner	Asian	0	1	0	1	0	0	1	0	0	1	0	0	1	0	1	0	0	1	1	0	0	1	0	1	1	0	0	0	0	0	1	0
435	complete	English	5	Yes, I agree to participate	British Columbia	BC	60 to 69 years	60+	Female	Live with others	No Kids	Suburban area	no/nondrinker	no	College degree/diploma	Married/living with partner	White	0	0	1	0	1	0	0	1	0	0	1	0	1	0	0	1	0	1	0	1	0	1	0	1	0	1	0	1	0	0	0	0
2990	complete	English	5	Yes, I agree to participate	Ontario	ON	30 to 39 years	18-39	Male	Live with others	Kids	Suburban area	no/nondrinker	no	University degree/diploma	Married/living with partner	Asian	1	0	0	1	0	0	1	0	0	0	1	0	0	1	0	1	1	0	0	1	0	1	1	0	0	1	0	0	0	0	1	0
598	complete	English	5	Yes, I agree to participate	Alberta	AB	30 to 39 years	18-39	Female	Live alone	No Kids	Urban area	Heavy driking	yes	College degree/diploma	Not married/Single	Asian	1	0	0	0	1	0	1	0	0	1	0	0	1	0	0	1	0	1	1	0	1	0	0	1	1	0	0	1	0	0	0	0
2837	complete	English	5	Yes, I agree to participate	Ontario	ON	60 to 69 years	60+	Female	Live alone	No Kids	Suburban area	no/nondrinker	no	College degree/diploma	Not married/Single	White	0	0	1	0	1	0	0	1	0	0	1	0	0	1	0	1	1	0	0	1	1	0	0	1	0	1	0	1	0	0	0	0
3573	complete	English	5	Yes, I agree to participate	Ontario	ON	30 to 39 years	18-39	Male	Live with others	Kids	Urban area	Heavy driking	yes	University degree/diploma	Married/living with partner	White	1	0	0	1	0	0	1	0	0	1	0	0	1	0	1	0	1	0	1	0	0	1	1	0	1	0	0	0	0	0	1	0
867	complete	English	5	Yes, I agree to participate	Alberta	AB	60 to 69 years	60+	Male	Live with others	No Kids	Urban area	no/nondrinker	no	Some post-secondary	Married/living with partner	White	0	0	1	1	0	0	0	1	0	0	1	0	0	1	0	1	1	0	0	1	0	1	0	1	1	0	0	0	0	1	0	0
4944	complete	English	5	Yes, I agree to participate	Alberta	AB	40 to 49 years	40-59	Male	Live alone	No Kids	Urban area	no/nondrinker	no	University degree/diploma	Not married/Single	White	0	1	0	1	0	0	0	1	0	0	1	0	0	1	0	1	1	0	0	1	1	0	0	1	1	0	0	0	0	0	1	0
4076	complete	English	5	Yes, I agree to participate	Ontario	ON	18 to 29 years	18-39	Female	Live with others	No Kids	Suburban area	no/nondrinker	no	College degree/diploma	Not married/Single	White	1	0	0	0	1	0	0	1	0	0	1	0	0	1	0	1	0	1	0	1	0	1	0	1	0	1	0	1	0	0	0	0
1698	complete	English	5	Yes, I agree to participate	British Columbia	BC	30 to 39 years	18-39	Female	Live with others	Kids	Suburban area	no/nondrinker	no	University degree/diploma	Married/living with partner	Asian	1	0	0	0	1	0	0	1	0	0	1	0	0	1	0	1	1	0	1	0	0	1	1	0	0	1	0	0	0	0	1	0
2670	complete	English	5	Yes, I agree to participate	Ontario	ON	70 years and over	60+	Male	Live with others	No Kids	Urban area	no/nondrinker	no	University degree/diploma	Married/living with partner	Asian	0	0	1	1	0	0	0	1	0	0	1	0	0	1	0	1	1	0	0	1	0	1	0	1	1	0	0	0	0	0	1	0
6355	complete	English	5	Yes, I agree to participate	Ontario	ON	18 to 29 years	18-39	Female	Live with others	No Kids	Urban area	no/nondrinker	no	Some post-secondary	Not married/Single	Asian	1	0	0	0	1	0	0	1	0	0	1	0	0	1	1	0	1	0	1	0	0	1	0	1	1	0	0	0	0	1	0	0
6327	complete	English	5	Yes, I agree to participate	Saskatchewan	SK/MN	40 to 49 years	40-59	Male	Live alone	No Kids	Urban area	no/nondrinker	no	University degree/diploma	Not married/Single	White	0	1	0	1	0	0	0	1	0	0	1	0	0	1	0	1	1	0	1	0	1	0	0	1	1	0	0	0	0	0	1	0
1451	complete	English	5	Yes, I agree to participate	British Columbia	BC	30 to 39 years	18-39	Female	Live alone	No Kids	Urban area	no/nondrinker	no	University degree/diploma	Not married/Single	White	1	0	0	0	1	0	0	1	0	0	1	0	1	0	0	1	0	1	1	0	1	0	0	1	1	0	0	0	0	0	1	0
2309	complete	English	5	Yes, I agree to participate	New Brunswick	QC/ATL	40 to 49 years	40-59	Male	Live alone	No Kids	Rural area	no/nondrinker	yes	College degree/diploma	Not married/Single	White	0	1	0	1	0	0	0	1	0	0	0	1	1	0	1	0	0	1	1	0	1	0	0	1	0	0	1	1	0	0	0	0
2853	complete	English	5	Yes, I agree to participate	Manitoba	SK/MN	50 to 59 years	40-59	Female	Live with others	No Kids	Suburban area	no/nondrinker	no	University degree/diploma	Married/living with partner	Asian	0	1	0	0	1	0	0	1	0	0	1	0	0	1	0	1	1	0	0	1	0	1	0	1	0	1	0	0	0	0	1	0
4663	complete	English	5	Yes, I agree to participate	British Columbia	BC	50 to 59 years	40-59	Female	Live with others	Kids	Urban area	Heavy driking	yes	College degree/diploma	Married/living with partner	Asian	0	1	0	0	1	0	1	0	0	1	0	0	1	0	1	0	1	0	1	0	0	1	1	0	1	0	0	1	0	0	0	0
229	complete	English	5	Yes, I agree to participate	Ontario	ON	40 to 49 years	40-59	Female	Live with others	Kids	Urban area	no/nondrinker	no	University degree/diploma	Married/living with partner	Asian	0	1	0	0	1	0	0	1	0	0	1	0	0	1	0	1	1	0	0	1	0	1	1	0	1	0	0	0	0	0	1	0
3659	complete	English	5	Yes, I agree to participate	British Columbia	BC	70 years and over	60+	Male	Live with others	No Kids	Suburban area	no/nondrinker	no	University degree/diploma	Married/living with partner	White	0	0	1	1	0	0	0	1	0	0	1	0	0	1	0	1	0	1	0	1	0	1	0	1	0	1	0	0	0	0	1	0
3247	complete	English	5	Yes, I agree to participate	British Columbia	BC	60 to 69 years	60+	Female	Live with others	No Kids	Rural area	no/nondrinker	no	College degree/diploma	Married/living with partner	White	0	0	1	0	1	0	0	1	0	0	1	0	0	1	0	1	1	0	1	0	0	1	0	1	0	0	1	1	0	0	0	0
4441	complete	English	5	Yes, I agree to participate	Manitoba	SK/MN	40 to 49 years	40-59	Female	Live with others	Kids	Suburban area	no/nondrinker	no	Some post-secondary	Married/living with partner	White	0	1	0	0	1	0	0	1	0	0	1	0	1	0	0	1	0	1	1	0	0	1	1	0	0	1	0	0	0	1	0	0
837	complete	English	5	Yes, I agree to participate	Ontario	ON	70 years and over	60+	Female	Live with others	No Kids	Urban area	no/nondrinker	no	Some post-secondary	Married/living with partner	White	0	0	1	0	1	0	0	1	0	0	1	0	0	1	0	1	0	1	0	1	0	1	0	1	1	0	0	0	0	1	0	0
2085	complete	English	5	Yes, I agree to participate	New Brunswick	QC/ATL	40 to 49 years	40-59	Male	Live with others	No Kids	Rural area	no/nondrinker	no	College degree/diploma	Married/living with partner	White	0	1	0	1	0	0	0	1	0	0	1	0	0	1	0	1	1	0	0	1	0	1	0	1	0	0	1	1	0	0	0	0
6742	complete	English	5	Yes, I agree to participate	British Columbia	BC	30 to 39 years	18-39	Male	Live with others	Kids	Suburban area	Heavy driking	no	High school or less	Married/living with partner	Asian	1	0	0	1	0	0	0	1	0	0	1	0	0	1	0	1	1	0	0	1	0	1	1	0	0	1	0	0	1	0	0	0
449	complete	English	5	Yes, I agree to participate	Ontario	ON	50 to 59 years	40-59	Male	Live with others	No Kids	Suburban area	no/nondrinker	no	College degree/diploma	Married/living with partner	White	0	1	0	1	0	0	0	1	0	0	1	0	0	1	0	1	0	1	0	1	0	1	0	1	0	1	0	1	0	0	0	0
2728	complete	English	5	Yes, I agree to participate	Manitoba	SK/MN	70 years and over	60+	Male	Live with others	No Kids	Urban area	no/nondrinker	no	Some post-secondary	Married/living with partner	White	0	0	1	1	0	0	1	0	0	0	1	0	0	1	0	1	1	0	0	1	0	1	0	1	1	0	0	0	0	1	0	0
6749	complete	English	5	Yes, I agree to participate	Ontario	ON	30 to 39 years	18-39	Female	Live with others	No Kids	Rural area	no/nondrinker	no	College degree/diploma	Married/living with partner	White	1	0	0	0	1	0	0	1	0	0	0	1	0	1	0	1	1	0	0	1	0	1	0	1	0	0	1	1	0	0	0	0
3945	complete	English	5	Yes, I agree to participate	Ontario	ON	60 to 69 years	60+	Male	Live with others	No Kids	Urban area	no/nondrinker	no	Some post-secondary	Married/living with partner	Asian	0	0	1	1	0	0	0	1	0	0	1	0	0	1	0	1	1	0	0	1	0	1	0	1	1	0	0	0	0	1	0	0
913	complete	English	5	Yes, I agree to participate	Ontario	ON	30 to 39 years	18-39	Female	Live with others	Kids	Suburban area	no/nondrinker	no	University degree/diploma	Married/living with partner	Asian	1	0	0	0	1	0	0	1	0	0	1	0	0	1	1	0	0	1	0	1	0	1	1	0	0	1	0	0	0	0	1	0
3108	complete	English	5	Yes, I agree to participate	Ontario	ON	70 years and over	60+	Male	Live with others	No Kids	Rural area	no/nondrinker	no	University degree/diploma	Married/living with partner	White	0	0	1	1	0	0	0	1	0	0	1	0	0	1	0	1	0	1	0	1	0	1	0	1	0	0	1	0	0	0	1	0
6163	complete	English	5	Yes, I agree to participate	Ontario	ON	40 to 49 years	40-59	Female	Live with others	Kids	Suburban area	no/nondrinker	no	University degree/diploma	Divorced/Separated/Widowed	Asian	0	1	0	0	1	0	0	1	0	0	1	0	0	1	0	1	1	0	0	1	0	1	1	0	0	1	0	0	0	0	1	1
5077	complete	English	5	Yes, I agree to participate	Ontario	ON	30 to 39 years	18-39	Male	Live with others	Kids	Urban area	no/nondrinker	no	University degree/diploma	Married/living with partner	Asian	1	0	0	1	0	0	0	1	0	0	1	0	0	1	0	1	0	1	0	1	0	1	1	0	1	0	0	0	0	0	1	0
3705	complete	English	5	Yes, I agree to participate	Alberta	AB	50 to 59 years	40-59	Male	Live with others	No Kids	Urban area	no/nondrinker	no	High school or less	Married/living with partner	Asian	0	1	0	1	0	0	0	1	0	0	1	0	0	1	0	1	0	1	0	1	0	1	0	1	1	0	0	0	1	0	0	0
1678	complete	English	5	Yes, I agree to participate	Ontario	ON	40 to 49 years	40-59	Male	Live with others	Kids	Urban area	no/nondrinker	no	University degree/diploma	Married/living with partner	Asian	0	1	0	1	0	0							0	1	0	1	0	1	0	1	0	1	1	0	1	0	0	0	0	0	1	0
1267	complete	English	5	Yes, I agree to participate	Alberta	AB	60 to 69 years	60+	Male	Live with others	No Kids	Suburban area	no/nondrinker	no	Some post-secondary	Married/living with partner	White	0	0	1	1	0	0	0	1	0	0	1	0	0	1	0	1	1	0	0	1	0	1	0	1	0	1	0	0	0	1	0	0
3024	complete	English	5	Yes, I agree to participate	Ontario	ON	50 to 59 years	40-59	Female	Live with others	No Kids	Rural area	no/nondrinker	no	College degree/diploma	Married/living with partner	White	0	1	0	0	1	0	0	1	0	0	1	0	0	1	0	1	0	1	0	1	0	1	0	1	0	0	1	1	0	0	0	0
4945	complete	English	5	Yes, I agree to participate	British Columbia	BC	50 to 59 years	40-59	Male	Live with others	No Kids	Suburban area	no/nondrinker	no	University degree/diploma	Married/living with partner	White	0	1	0	1	0	0	0	1	0	0	1	0	0	1	0	1	1	0	0	1	0	1	0	1	0	1	0	0	0	0	1	0
2834	complete	English	5	Yes, I agree to participate	Manitoba	SK/MN	50 to 59 years	40-59	Female	Live with others	No Kids	Suburban area	no/nondrinker	no	University degree/diploma	Married/living with partner	White	0	1	0	0	1	0	1	0	0	0	1	0	0	1	0	1	0	1	0	1	0	1	0	1	0	1	0	0	0	0	1	0
1719	complete	English	5	Yes, I agree to participate	Alberta	AB	30 to 39 years	18-39	Female	Live with others	No Kids	Urban area	no/nondrinker	no	University degree/diploma	Married/living with partner	Black/Indigenous/Arab/latinos	1	0	0	0	1	0	0	0	1	0	1	0	0	1	0	1	1	0	0	1	0	1	0	1	1	0	0	0	0	0	1	0
1274	complete	English	5	Yes, I agree to participate	Ontario	ON	40 to 49 years	40-59	Female	Live with others	No Kids	Urban area	no/nondrinker	no	University degree/diploma	Married/living with partner	White	0	1	0	0	1	0	0	1	0	0	1	0	0	1	0	1	1	0	0	1	0	1	0	1	1	0	0	0	0	0	1	0
2807	complete	English	5	Yes, I agree to participate	Ontario	ON	60 to 69 years	60+	Female	Live alone	No Kids	Urban area	no/nondrinker	no	University degree/diploma	Divorced/Separated/Widowed	White	0	0	1	0	1	0	0	1	0	0	1	0	0	1	0	1	1	0	0	1	1	0	0	1	1	0	0	0	0	0	1	1
4125	complete	English	5	Yes, I agree to participate	British Columbia	BC	50 to 59 years	40-59	Female	Live with others	No Kids	Rural area	no/nondrinker	no	High school or less	Married/living with partner	White	0	1	0	0	1	0	0	1	0	0	1	0	1	0	1	0	1	0	1	0	0	1	0	1	0	0	1	0	1	0	0	0
1813	complete	English	5	Yes, I agree to participate	Ontario	ON	70 years and over	60+	Male	Live with others	No Kids	Suburban area	no/nondrinker	no	Some post-secondary	Divorced/Separated/Widowed	White	0	0	1	1	0	0	0	1	0	0	1	0	0	1	0	1	0	1	0	1	0	1	0	1	0	1	0	0	0	1	0	1
6351	complete	English	5	Yes, I agree to participate	Quebec	QC/ATL	18 to 29 years	18-39	Female	Live alone	No Kids	Urban area	no/nondrinker	no	Some post-secondary	Not married/Single	White	1	0	0	0	1	0	0	1	0	0	1	0	0	1	0	1	1	0	1	0	1	0	0	1	1	0	0	0	0	1	0	0
4898	complete	English	5	Yes, I agree to participate	Alberta	AB	18 to 29 years	18-39	Female	Live with others	Kids	Suburban area	no/nondrinker	no	College degree/diploma	Married/living with partner	White	1	0	0	0	1	0	0	1	0	0	1	0	1	0	0	1	0	1	1	0	0	1	1	0	0	1	0	1	0	0	0	0
2526	complete	English	5	Yes, I agree to participate	British Columbia	BC	50 to 59 years	40-59	Male	Live alone	No Kids	Urban area	Heavy driking	no	Some post-secondary	Divorced/Separated/Widowed	White	0	1	0	1	0	0	1	0	0	0	1	0	0	1	0	1	1	0	0	1	1	0	0	1	1	0	0	0	0	1	0	1
1057	complete	English	5	Yes, I agree to participate	Manitoba	SK/MN	60 to 69 years	60+	Female	Live alone	No Kids	Urban area	no/nondrinker	no	University degree/diploma	Not married/Single	White	0	0	1	0	1	0	0	1	0	0	1	0	1	0	1	0	0	1	1	0	1	0	0	1	1	0	0	0	0	0	1	0
6583	complete	English	5	Yes, I agree to participate	Alberta	AB	40 to 49 years	40-59	Male	Live with others	Kids	Urban area	no/nondrinker	yes	University degree/diploma	Married/living with partner	Black/Indigenous/Arab/latinos	0	1	0	1	0	0	0	1	0	0	1	0	1	0	0	1	0	1	0	1	0	1	1	0	1	0	0	0	0	0	1	0
6330	complete	English	5	Yes, I agree to participate	Alberta	AB	40 to 49 years	40-59	Male	Live with others	Kids	Urban area	no/nondrinker	no	University degree/diploma	Married/living with partner	Asian	0	1	0	1	0	0	0	1	0				0	1	0	1	0	1	0	1	0	1	1	0	1	0	0	0	0	0	1	0
5376	complete	English	5	Yes, I agree to participate	Alberta	AB	60 to 69 years	60+	Male	Live with others	No Kids	Urban area	Heavy driking	no	Some post-secondary	Married/living with partner	Asian	0	0	1	1	0	0	1	0	0	0	1	0	0	1	0	1	0	1	0	1	0	1	0	1	1	0	0	0	0	1	0	0
3114	complete	English	5	Yes, I agree to participate	Ontario	ON	70 years and over	60+	Female	Live alone	No Kids	Rural area	no/nondrinker	no	University degree/diploma	Divorced/Separated/Widowed	White	0	0	1	0	1	0	0	1	0	0	1	0	0	1	1	0	1	0	0	1	1	0	0	1	0	0	1	0	0	0	1	1
3099	complete	English	5	Yes, I agree to participate	Ontario	ON	30 to 39 years	18-39	Male	Live with others	No Kids	Suburban area	no/nondrinker	yes	University degree/diploma	Married/living with partner	Asian	1	0	0	1	0	0	0	1	0	0	1	0	1	0	0	1	0	1	0	1	0	1	0	1	0	1	0	0	0	0	1	0
5371	complete	English	5	Yes, I agree to participate	Ontario	ON	30 to 39 years	18-39	Male	Live with others	Kids	Urban area	no/nondrinker	no	Some post-secondary	Married/living with partner	White	1	0	0	1	0	0	1	0	0	0	1	0	0	1	0	1	0	1	1	0	0	1	1	0	1	0	0	0	0	1	0	0
6757	complete	English	5	Yes, I agree to participate	Alberta	AB	18 to 29 years	18-39	Male	Live with others	Kids	Suburban area	no/nondrinker	no	Some post-secondary	Not married/Single	Asian	1	0	0	1	0	0	0	1	0	0	1	0	0	1	0	1	1	0	0	1	0	1	1	0	0	1	0	0	0	1	0	0
403	complete	English	5	Yes, I agree to participate	Ontario	ON	30 to 39 years	18-39	Male	Live with others	Kids	Suburban area	no/nondrinker	no	University degree/diploma	Married/living with partner	White	1	0	0	1	0	0	1	0	0	0	1	0	0	1	0	1	1	0	0	1	0	1	1	0	0	1	0	0	0	0	1	0
1715	complete	English	5	Yes, I agree to participate	Manitoba	SK/MN	30 to 39 years	18-39	Male	Live with others	No Kids	Urban area	no/nondrinker	no	University degree/diploma	Married/living with partner	Asian	1	0	0	1	0	0	0	1	0	0	1	0	0	1	0	1	0	1	0	1	0	1	0	1	1	0	0	0	0	0	1	0
6202	complete	English	5	Yes, I agree to participate	Quebec	QC/ATL	70 years and over	60+	Other	Live alone	No Kids	Rural area	no/nondrinker	no	Some post-secondary	Divorced/Separated/Widowed	Black/Indigenous/Arab/latinos	0	0	1	0	0	1				0	0	1	1	0	0	1	1	0	1	0	1	0	0	1	0	0	1	0	0	1	0	1
5061	complete	English	5	Yes, I agree to participate	British Columbia	BC	30 to 39 years	18-39	Male	Live with others	No Kids	Urban area	no/nondrinker	yes	Some post-secondary	Married/living with partner	Asian	1	0	0	1	0	0	0	1	0	0	1	0	0	1	0	1	0	1	0	1	0	1	0	1	1	0	0	0	0	1	0	0
256	complete	English	5	Yes, I agree to participate	British Columbia	BC	50 to 59 years	40-59	Female	Live with others	No Kids	Suburban area	no/nondrinker	no	University degree/diploma	Married/living with partner	Asian	0	1	0	0	1	0	0	1	0	0	1	0	0	1	0	1	0	1	0	1	0	1	0	1	0	1	0	0	0	0	1	0
2428	complete	English	5	Yes, I agree to participate	Ontario	ON	50 to 59 years	40-59	Male	Live alone	No Kids	Rural area	no/nondrinker	no	University degree/diploma	Divorced/Separated/Widowed	White	0	1	0	1	0	0	0	0	1	0	1	0	1	0	1	0	0	1	0	1	1	0	0	1	0	0	1	0	0	0	1	1
4822	complete	English	5	Yes, I agree to participate	British Columbia	BC	60 to 69 years	60+	Female	Live with others	No Kids	Urban area	no/nondrinker	yes	High school or less	Married/living with partner	White	0	0	1	0	1	0	0	1	0	0	1	0	1	0	0	1	1	0	0	1	0	1	0	1	1	0	0	0	1	0	0	0
2922	complete	English	5	Yes, I agree to participate	Ontario	ON	30 to 39 years	18-39	Male	Live with others	Kids	Suburban area	Heavy driking	no	University degree/diploma	Married/living with partner		1	0	0	1	0	0	0	1	0	0	1	0	0	1	0	1	0	1	0	1	0	1	1	0	0	1	0	0	0	0	1	0
5194	complete	English	5	Yes, I agree to participate	Alberta	AB	30 to 39 years	18-39	Female	Live with others	No Kids	Urban area	Heavy driking	no	University degree/diploma	Married/living with partner	White	1	0	0	0	1	0	1	0	0	0	1	0	0	1	0	1	0	1	0	1	0	1	0	1	1	0	0	0	0	0	1	0
6667	complete	English	5	Yes, I agree to participate	British Columbia	BC	18 to 29 years	18-39	Male	Live alone	No Kids	Urban area	no/nondrinker	no	University degree/diploma	Married/living with partner	White	1	0	0	1	0	0	1	0	0	0	1	0	0	1	0	1	1	0	0	1	1	0	0	1	1	0	0	0	0	0	1	0
927	complete	English	5	Yes, I agree to participate	Alberta	AB	70 years and over	60+	Male	Live with others	No Kids	Urban area	no/nondrinker	no	College degree/diploma	Married/living with partner	White	0	0	1	1	0	0	1	0	0	0	1	0	0	1	0	1	0	1	0	1	0	1	0	1	1	0	0	1	0	0	0	0
2532	complete	English	5	Yes, I agree to participate	British Columbia	BC	30 to 39 years	18-39	Male	Live with others	Kids	Suburban area	Heavy driking	no	University degree/diploma	Married/living with partner	White	1	0	0	1	0	0	1	0	0	0	1	0	0	1	0	1	0	1	0	1	0	1	1	0	0	1	0	0	0	0	1	0
5771	complete	English	5	Yes, I agree to participate	Ontario	ON	18 to 29 years	18-39	Male	Live with others	No Kids	Urban area	no/nondrinker	no	University degree/diploma	Not married/Single	White	1	0	0	1	0	0	0	1	0	0	1	0	0	1	1	0	1	0	1	0	0	1	0	1	1	0	0	0	0	0	1	0
3877	complete	English	5	Yes, I agree to participate	Alberta	AB	30 to 39 years	18-39	Female	Live with others	No Kids	Urban area	Heavy driking	yes	College degree/diploma	Married/living with partner	White	1	0	0	0	1	0	1	0	0	1	0	0	1	0	0	1	0	1	1	0	0	1	0	1	1	0	0	1	0	0	0	0
1510	complete	English	5	Yes, I agree to participate	British Columbia	BC	70 years and over	60+	Female	Live with others	No Kids	Suburban area	no/nondrinker	no	University degree/diploma	Married/living with partner	White	0	0	1	0	1	0	0	1	0	0	1	0	0	1	0	1	1	0	0	1	0	1	0	1	0	1	0	0	0	0	1	0
453	complete	English	5	Yes, I agree to participate	Ontario	ON	50 to 59 years	40-59	Male	Live with others	No Kids	Urban area	no/nondrinker	yes	University degree/diploma	Divorced/Separated/Widowed	Asian	0	1	0	1	0	0	0	1	0	0	1	0	1	0	1	0	0	1	1	0	0	1	0	1	1	0	0	0	0	0	1	1
681	complete	English	5	Yes, I agree to participate	British Columbia	BC	30 to 39 years	18-39	Female	Live with others	No Kids	Urban area	no/nondrinker	yes	College degree/diploma	Married/living with partner	White	1	0	0	0	1	0	0	0	1	0	1	0	0	1	0	1	1	0	0	1	0	1	0	1	1	0	0	1	0	0	0	0
1459	complete	English	5	Yes, I agree to participate	British Columbia	BC	60 to 69 years	60+	Female	Live with others	No Kids	Urban area	no/nondrinker	no	High school or less	Married/living with partner	Asian	0	0	1	0	1	0	0	1	0	0	1	0	0	1	0	1	0	1	0	1	0	1	0	1	1	0	0	0	1	0	0	0
314	complete	English	5	Yes, I agree to participate	British Columbia	BC	40 to 49 years	40-59	Male	Live with others	Kids	Suburban area	no/nondrinker	no	Some post-secondary	Married/living with partner	White	0	1	0	1	0	0	0	1	0	0	1	0	0	1	0	1	0	1	0	1	0	1	1	0	0	1	0	0	0	1	0	0
2767	complete	English	5	Yes, I agree to participate	British Columbia	BC	60 to 69 years	60+	Female	Live with others	No Kids	Rural area	no/nondrinker	no	University degree/diploma	Married/living with partner	White	0	0	1	0	1	0	0	1	0	0	1	0	0	1	0	1	1	0	0	1	0	1	0	1	0	0	1	0	0	0	1	0
313	complete	English	5	Yes, I agree to participate	British Columbia	BC	40 to 49 years	40-59	Female	Live with others	Kids	Suburban area	no/nondrinker	no	College degree/diploma	Married/living with partner	White	0	1	0	0	1	0	0	1	0	0	1	0	0	1	0	1	1	0	0	1	0	1	1	0	0	1	0	1	0	0	0	0
302	complete	English	5	Yes, I agree to participate	British Columbia	BC	50 to 59 years	40-59	Female	Live with others	No Kids	Urban area	no/nondrinker	no	College degree/diploma	Married/living with partner	White	0	1	0	0	1	0	0	1	0	0	1	0	0	1	0	1	0	1	0	1	0	1	0	1	1	0	0	1	0	0	0	0
5764	complete	English	5	Yes, I agree to participate	Alberta	AB	70 years and over	60+	Male	Live alone	No Kids	Rural area	no/nondrinker	no	Some post-secondary	Divorced/Separated/Widowed	White	0	0	1	1	0	0	0	1	0	0	1	0	0	1	0	1	0	1	0	1	1	0	0	1	0	0	1	0	0	1	0	1
2102	complete	English	5	Yes, I agree to participate	British Columbia	BC	30 to 39 years	18-39	Female	Live with others	Kids	Urban area	no/nondrinker	no	University degree/diploma	Married/living with partner	White	1	0	0	0	1	0	1	0	0	0	1	0	0	1	0	1	0	1	0	1	0	1	1	0	1	0	0	0	0	0	1	0
917	complete	English	5	Yes, I agree to participate	Ontario	ON	70 years and over	60+	Male	Live alone	No Kids	Urban area	no/nondrinker	no	University degree/diploma	Not married/Single	White	0	0	1	1	0	0	0	0	1	0	1	0	0	1	0	1	1	0	0	1	1	0	0	1	1	0	0	0	0	0	1	0
869	complete	English	5	Yes, I agree to participate	British Columbia	BC	40 to 49 years	40-59	Male	Live with others	Kids	Urban area	no/nondrinker	no	University degree/diploma	Married/living with partner	Asian	0	1	0	1	0	0	0	1	0	0	1	0	0	1	0	1	1	0	0	1	0	1	1	0	1	0	0	0	0	0	1	0
486	complete	English	5	Yes, I agree to participate	New Brunswick	QC/ATL	40 to 49 years	40-59	Female	Live alone	No Kids	Urban area	Heavy driking	no	Some post-secondary	Divorced/Separated/Widowed	Black/Indigenous/Arab/latinos	0	1	0	0	1	0	1	0	0	0	1	0	1	0	1	0	0	1	0	1	1	0	0	1	1	0	0	0	0	1	0	1
938	complete	English	5	Yes, I agree to participate	Alberta	AB	70 years and over	60+	Male	Live with others	No Kids	Rural area	no/nondrinker	no	University degree/diploma	Married/living with partner	White	0	0	1	1	0	0	0	1	0	0	1	0	0	1	0	1	1	0	0	1	0	1	0	1	0	0	1	0	0	0	1	0
2768	complete	English	5	Yes, I agree to participate	British Columbia	BC	60 to 69 years	60+	Female	Live with others	No Kids	Rural area	no/nondrinker	no	University degree/diploma	Married/living with partner	White	0	0	1	0	1	0	0	1	0	0	1	0	0	1	0	1	1	0	0	1	0	1	0	1	0	0	1	0	0	0	1	0
3341	complete	English	5	Yes, I agree to participate	Ontario	ON	30 to 39 years	18-39	Female	Live with others	Kids	Urban area	no/nondrinker	no	University degree/diploma	Married/living with partner	White	1	0	0	0	1	0	0	1	0	0	0	1	0	1	0	1	0	1	0	1	0	1	1	0	1	0	0	0	0	0	1	0
3161	complete	English	5	Yes, I agree to participate	Manitoba	SK/MN	30 to 39 years	18-39	Male	Live alone	No Kids	Rural area	no/nondrinker	no	High school or less	Married/living with partner	Asian	1	0	0	1	0	0	0	0	1				1	0	0	1	1	0	1	0	1	0	0	1	0	0	1	0	1	0	0	0
5001	complete	English	5	Yes, I agree to participate	British Columbia	BC	40 to 49 years	40-59	Female	Live with others	No Kids	Urban area	no/nondrinker	yes	University degree/diploma	Not married/Single	White	0	1	0	0	1	0	0	1	0	1	0	0	0	1	0	1	1	0	0	1	0	1	0	1	1	0	0	0	0	0	1	0
3445	complete	English	5	Yes, I agree to participate	Ontario	ON	60 to 69 years	60+	Male	Live with others	No Kids	Urban area	Heavy driking	no	Some post-secondary	Married/living with partner	White	0	0	1	1	0	0	1	0	0	0	1	0	0	1	0	1	0	1	0	1	0	1	0	1	1	0	0	0	0	1	0	0
3205	complete	English	5	Yes, I agree to participate	Ontario	ON	60 to 69 years	60+	Male	Live with others	No Kids	Urban area	no/nondrinker	no	University degree/diploma	Married/living with partner	White	0	0	1	1	0	0	0	1	0	0	1	0	1	0	0	1	1	0	0	1	0	1	0	1	1	0	0	0	0	0	1	0
2547	complete	English	5	Yes, I agree to participate	British Columbia	BC	40 to 49 years	40-59	Male	Live alone	No Kids	Urban area	no/nondrinker	no	University degree/diploma	Not married/Single	Asian	0	1	0	1	0	0	0	1	0	0	1	0	0	1	0	1	1	0	0	1	1	0	0	1	1	0	0	0	0	0	1	0
2992	complete	English	5	Yes, I agree to participate	British Columbia	BC	40 to 49 years	40-59	Female	Live with others	No Kids	Rural area	Heavy driking	no	Some post-secondary	Married/living with partner	White	0	1	0	0	1	0	1	0	0	0	1	0	0	1	0	1	0	1	0	1	0	1	0	1	0	0	1	0	0	1	0	0
6848	complete	English	5	Yes, I agree to participate	Quebec	QC/ATL	18 to 29 years	18-39	Female	Live alone	No Kids	Suburban area	no/nondrinker	no	University degree/diploma	Not married/Single	White	1	0	0	0	1	0							0	1	0	1	0	1	1	0	1	0	0	1	0	1	0	0	0	0	1	0
3369	complete	English	5	Yes, I agree to participate	Ontario	ON	18 to 29 years	18-39	Male	Live with others	Kids	Suburban area	no/nondrinker	no	University degree/diploma	Not married/Single	Asian	1	0	0	1	0	0	0	1	0	0	1	0	1	0	0	1	0	1	0	1	0	1	1	0	0	1	0	0	0	0	1	0
3694	complete	English	5	Yes, I agree to participate	British Columbia	BC	18 to 29 years	18-39	Female	Live with others	No Kids	Suburban area	no/nondrinker	no	Some post-secondary	Married/living with partner	White	1	0	0	0	1	0	0	1	0	0	1	0	1	0	1	0	0	1	1	0	0	1	0	1	0	1	0	0	0	1	0	0
4463	complete	English	5	Yes, I agree to participate	Ontario	ON	30 to 39 years	18-39	Female	Live with others	No Kids	Rural area	no/nondrinker	no	High school or less	Married/living with partner	White	1	0	0	0	1	0	0	1	0	0	1	0	0	1	0	1	0	1	0	1	0	1	0	1	0	0	1	0	1	0	0	0
4160	complete	English	5	Yes, I agree to participate	Alberta	AB	30 to 39 years	18-39	Male	Live with others	Kids	Suburban area	no/nondrinker	no	College degree/diploma	Married/living with partner	Asian	1	0	0	1	0	0	0	1	0				0	1	0	1	1	0	0	1	0	1	1	0	0	1	0	1	0	0	0	0
4163	complete	English	5	Yes, I agree to participate	British Columbia	BC	70 years and over	60+	Male	Live with others	No Kids	Suburban area	no/nondrinker	no	University degree/diploma	Married/living with partner	White	0	0	1	1	0	0	0	1	0				0	1	0	1	0	1	0	1	0	1	0	1	0	1	0	0	0	0	1	0
2908	complete	English	5	Yes, I agree to participate	Nova Scotia	QC/ATL	60 to 69 years	60+	Male	Live with others	No Kids	Suburban area	no/nondrinker	no	High school or less	Married/living with partner	White	0	0	1	1	0	0	0	1	0	0	1	0	0	1	0	1	1	0	0	1	0	1	0	1	0	1	0	0	1	0	0	0
1605	complete	English	5	Yes, I agree to participate	Saskatchewan	SK/MN	30 to 39 years	18-39	Male	Live with others	No Kids	Urban area	no/nondrinker	no	University degree/diploma	Married/living with partner	Black/Indigenous/Arab/latinos	1	0	0	1	0	0	0	1	0	0	1	0	0	1	0	1	1	0	0	1	0	1	0	1	1	0	0	0	0	0	1	0
4109	complete	English	5	Yes, I agree to participate	Alberta	AB	30 to 39 years	18-39	Male	Live with others	Kids	Suburban area	no/nondrinker	no	University degree/diploma	Married/living with partner	Black/Indigenous/Arab/latinos	1	0	0	1	0	0	0	1	0	0	1	0	0	1	0	1	0	1	0	1	0	1	1	0	0	1	0	0	0	0	1	0
585	complete	English	5	Yes, I agree to participate	British Columbia	BC	70 years and over	60+	Male	Live with others	No Kids	Suburban area	no/nondrinker	no	College degree/diploma	Married/living with partner	White	0	0	1	1	0	0	0	1	0	0	1	0	0	1	0	1	1	0	0	1	0	1	0	1	0	1	0	1	0	0	0	0
6512	complete	English	5	Yes, I agree to participate	Ontario	ON	50 to 59 years	40-59	Male	Live with others	Kids	Rural area	no/nondrinker	no	College degree/diploma	Not married/Single	White	0	1	0	1	0	0	0	1	0	0	1	0	1	0	1	0	0	1	1	0	0	1	1	0	0	0	1	1	0	0	0	0
418	complete	English	5	Yes, I agree to participate	Ontario	ON	50 to 59 years	40-59	Female	Live alone	No Kids	Urban area	no/nondrinker	no	High school or less	Not married/Single	White	0	1	0	0	1	0	0	1	0	0	1	0	1	0	1	0	0	1	1	0	1	0	0	1	1	0	0	0	1	0	0	0
1691	complete	English	5	Yes, I agree to participate	British Columbia	BC	18 to 29 years	18-39	Male	Live with others	No Kids	Urban area	Heavy driking	no	University degree/diploma	Not married/Single	Asian	1	0	0	1	0	0	0	0	1	0	1	0	0	1	0	1	1	0	0	1	0	1	0	1	1	0	0	0	0	0	1	0
2876	complete	English	5	Yes, I agree to participate	New Brunswick	QC/ATL	60 to 69 years	60+	Female	Live with others	No Kids	Urban area	no/nondrinker	no	High school or less	Divorced/Separated/Widowed	White	0	0	1	0	1	0	0	1	0	0	1	0	0	1	0	1	0	1	0	1	0	1	0	1	1	0	0	0	1	0	0	1
3106	complete	English	5	Yes, I agree to participate	Ontario	ON	40 to 49 years	40-59	Male	Live with others	No Kids	Rural area	no/nondrinker	no	High school or less	Married/living with partner	White	0	1	0	1	0	0	0	1	0	0	1	0	0	1	0	1	0	1	0	1	0	1	0	1	0	0	1	0	1	0	0	0
1455	complete	English	5	Yes, I agree to participate	Saskatchewan	SK/MN	60 to 69 years	60+	Male	Live with others	No Kids	Rural area	no/nondrinker	no	College degree/diploma	Married/living with partner	White	0	0	1	1	0	0	0	1	0	0	1	0	0	1	0	1	0	1	0	1	0	1	0	1	0	0	1	1	0	0	0	0
6764	complete	English	5	Yes, I agree to participate	Ontario	ON	30 to 39 years	18-39	Male	Live with others	Kids	Urban area	Heavy driking	yes	University degree/diploma	Married/living with partner	White	1	0	0	1	0	0	1	0	0	1	0	0	1	0	1	0	1	0	0	1	0	1	1	0	1	0	0	0	0	0	1	0
4809	complete	English	5	Yes, I agree to participate	Ontario	ON	70 years and over	60+	Male	Live with others	No Kids	Urban area	no/nondrinker	no	Some post-secondary	Married/living with partner	White	0	0	1	1	0	0	0	1	0	0	1	0	0	1	0	1	1	0	0	1	0	1	0	1	1	0	0	0	0	1	0	0
5354	complete	English	5	Yes, I agree to participate	Ontario	ON	70 years and over	60+	Male	Live with others	No Kids	Urban area	no/nondrinker	no	High school or less	Married/living with partner	White	0	0	1	1	0	0	0	1	0	0	1	0	0	1	0	1	0	1	0	1	0	1	0	1	1	0	0	0	1	0	0	0
6694	complete	English	5	Yes, I agree to participate	Manitoba	SK/MN	18 to 29 years	18-39	Male	Live with others	Kids	Urban area	Heavy driking	no	High school or less	Not married/Single	Other	1	0	0	1	0	0	0	1	0				0	1	0	1	0	1	0	1	0	1	1	0	1	0	0	0	1	0	0	0
2413	complete	English	5	Yes, I agree to participate	Quebec	QC/ATL	50 to 59 years	40-59	Female	Live with others	No Kids	Urban area	no/nondrinker	no	Some post-secondary	Married/living with partner	White	0	1	0	0	1	0	1	0	0	0	1	0	1	0	0	1	0	1	1	0	0	1	0	1	1	0	0	0	0	1	0	0
3986	complete	English	5	Yes, I agree to participate	Ontario	ON	18 to 29 years	18-39	Female	Live alone	No Kids	Suburban area	no/nondrinker	no	University degree/diploma	Not married/Single	White	1	0	0	0	1	0	0	0	1	0	1	0	0	1	0	1	1	0	0	1	1	0	0	1	0	1	0	0	0	0	1	0
3523	complete	English	5	Yes, I agree to participate	Nova Scotia	QC/ATL	40 to 49 years	40-59	Male	Live with others	No Kids	Rural area	no/nondrinker	yes	Some post-secondary	Married/living with partner	White	0	1	0	1	0	0	0	0	1	0	1	0	0	1	0	1	1	0	0	1	0	1	0	1	0	0	1	0	0	1	0	0
2568	complete	English	5	Yes, I agree to participate	Quebec	QC/ATL	40 to 49 years	40-59	Male	Live alone	No Kids	Suburban area	no/nondrinker	no	University degree/diploma	Not married/Single	White	0	1	0	1	0	0	0	0	1	0	1	0	0	1	0	1	0	1	0	1	1	0	0	1	0	1	0	0	0	0	1	0
1131	complete	English	5	Yes, I agree to participate	New Brunswick	QC/ATL	50 to 59 years	40-59	Male	Live with others	No Kids	Urban area	Heavy driking	no	Some post-secondary	Married/living with partner	White	0	1	0	1	0	0	0	1	0	0	1	0	0	1	0	1	0	1	0	1	0	1	0	1	1	0	0	0	0	1	0	0
5624	complete	English	5	Yes, I agree to participate	Manitoba	SK/MN	18 to 29 years	18-39	Male	Live alone	No Kids	Urban area	no/nondrinker	yes	Some post-secondary	Not married/Single	White	1	0	0	1	0	0	0	1	0	0	1	0	0	1	0	1	1	0	0	1	1	0	0	1	1	0	0	0	0	1	0	0
2682	complete	English	5	Yes, I agree to participate	Prince Edward Island	QC/ATL	50 to 59 years	40-59	Female	Live with others	No Kids	Urban area	no/nondrinker	no	University degree/diploma	Married/living with partner	White	0	1	0	0	1	0	0	1	0	0	1	0	0	1	0	1	0	1	0	1	0	1	0	1	1	0	0	0	0	0	1	0
3026	complete	English	5	Yes, I agree to participate	Ontario	ON	40 to 49 years	40-59	Female	Live alone	No Kids	Suburban area	no/nondrinker	no	University degree/diploma	Not married/Single	White	0	1	0	0	1	0	0	1	0	0	1	0	0	1	1	0	0	1	0	1	1	0	0	1	0	1	0	0	0	0	1	0
2939	complete	English	5	Yes, I agree to participate	Newfoundland and Labrador	QC/ATL	60 to 69 years	60+	Male	Live with others	No Kids	Suburban area	Heavy driking	no	University degree/diploma	Married/living with partner	White	0	0	1	1	0	0	1	0	0	0	1	0	0	1	0	1	1	0	0	1	0	1	0	1	0	1	0	0	0	0	1	0
1701	complete	English	5	Yes, I agree to participate	Nova Scotia	QC/ATL	30 to 39 years	18-39	Female	Live alone	No Kids	Urban area	Heavy driking	no	University degree/diploma	Not married/Single	White	1	0	0	0	1	0	0	0	1	0	1	0	0	1	1	0	1	0	1	0	1	0	0	1	1	0	0	0	0	0	1	0
954	complete	English	5	Yes, I agree to participate	Ontario	ON	30 to 39 years	18-39	Male	Live alone	No Kids	Urban area	no/nondrinker	yes	University degree/diploma	Not married/Single	Asian	1	0	0	1	0	0	0	0	1	1	0	0	1	0	1	0	0	1	1	0	1	0	0	1	1	0	0	0	0	0	1	0
1806	complete	English	5	Yes, I agree to participate	Ontario	ON	30 to 39 years	18-39	Female	Live alone	No Kids	Urban area	Heavy driking	no	University degree/diploma	Not married/Single	White	1	0	0	0	1	0	1	0	0	0	1	0	1	0	1	0	0	1	1	0	1	0	0	1	1	0	0	0	0	0	1	0
647	complete	English	5	Yes, I agree to participate	New Brunswick	QC/ATL	70 years and over	60+	Female	Live with others	No Kids	Suburban area	Heavy driking	no	College degree/diploma	Married/living with partner	White	0	0	1	0	1	0	0	1	0	0	1	0	1	0	1	0	0	1	0	1	0	1	0	1	0	1	0	1	0	0	0	0
2916	complete	English	5	Yes, I agree to participate	Quebec	QC/ATL	50 to 59 years	40-59	Male	Live with others	No Kids	Suburban area	no/nondrinker	no	University degree/diploma	Married/living with partner	White	0	1	0	1	0	0	0	1	0	0	1	0	0	1	0	1	1	0	0	1	0	1	0	1	0	1	0	0	0	0	1	0
5533	complete	English	5	Yes, I agree to participate	Ontario	ON	60 to 69 years	60+	Male	Live with others	Kids	Suburban area	no/nondrinker	no	College degree/diploma	Married/living with partner	Other	0	0	1	1	0	0	0	1	0	0	1	0	1	0	0	1	1	0	1	0	0	1	1	0	0	1	0	1	0	0	0	0
3083	complete	English	5	Yes, I agree to participate	Manitoba	SK/MN	40 to 49 years	40-59	Male	Live alone	No Kids	Urban area	Heavy driking	no	High school or less	Not married/Single	White	0	1	0	1	0	0	0	1	0	0	1	0	0	1	0	1	0	1	0	1	1	0	0	1	1	0	0	0	1	0	0	0
2545	complete	English	5	Yes, I agree to participate	Ontario	ON	60 to 69 years	60+	Female	Live alone	No Kids	Urban area	no/nondrinker	no	College degree/diploma	Divorced/Separated/Widowed	White	0	0	1	0	1	0	0	1	0	0	1	0	0	1	1	0	0	1	0	1	1	0	0	1	1	0	0	1	0	0	0	1
1913	complete	English	5	Yes, I agree to participate	Nova Scotia	QC/ATL	30 to 39 years	18-39	Female	Live with others	No Kids	Urban area	Heavy driking	no	University degree/diploma	Married/living with partner	White	1	0	0	0	1	0	1	0	0	0	1	0	0	1	1	0	0	1	0	1	0	1	0	1	1	0	0	0	0	0	1	0
5305	complete	English	5	Yes, I agree to participate	Nova Scotia	QC/ATL	30 to 39 years	18-39	Female	Live with others	Kids	Suburban area	Heavy driking	yes	High school or less	Married/living with partner	White	1	0	0	0	1	0	0	1	0	0	1	0	0	1	0	1	1	0	0	1	0	1	1	0	0	1	0	0	1	0	0	0
401	complete	English	5	Yes, I agree to participate	Quebec	QC/ATL	60 to 69 years	60+	Female	Live with others	No Kids	Urban area	no/nondrinker	no	Some post-secondary	Married/living with partner	White	0	0	1	0	1	0	0	1	0	0	1	0	0	1	0	1	1	0	0	1	0	1	0	1	1	0	0	0	0	1	0	0
5164	complete	English	5	Yes, I agree to participate	Quebec	QC/ATL	60 to 69 years	60+	Female	Live with others	No Kids	Suburban area	no/nondrinker	no	University degree/diploma	Divorced/Separated/Widowed	White	0	0	1	0	1	0	0	1	0	0	1	0	0	1	0	1	1	0	0	1	0	1	0	1	0	1	0	0	0	0	1	1
2268	complete	English	5	Yes, I agree to participate	Nova Scotia	QC/ATL	40 to 49 years	40-59	Male	Live alone	No Kids	Urban area	Heavy driking	yes	University degree/diploma	Not married/Single	White	0	1	0	1	0	0	1	0	0	1	0	0	1	0	1	0	0	1	1	0	1	0	0	1	1	0	0	0	0	0	1	0
5435	complete	English	5	Yes, I agree to participate	New Brunswick	QC/ATL	30 to 39 years	18-39	Female	Live with others	Kids	Suburban area	Heavy driking	no	University degree/diploma	Married/living with partner	White	1	0	0	0	1	0	1	0	0	0	1	0	0	1	0	1	0	1	0	1	0	1	1	0	0	1	0	0	0	0	1	0
631	complete	English	5	Yes, I agree to participate	Ontario	ON	30 to 39 years	18-39	Male	Live with others	Kids	Suburban area	no/nondrinker	no	University degree/diploma	Married/living with partner	White	1	0	0	1	0	0				0	1	0	0	1	0	1	0	1	0	1	0	1	1	0	0	1	0	0	0	0	1	0
5923	complete	English	5	Yes, I agree to participate	Ontario	ON	30 to 39 years	18-39	Male	Live with others	No Kids	Suburban area	no/nondrinker	no	University degree/diploma	Married/living with partner	Asian	1	0	0	1	0	0	0	1	0	0	1	0	0	1	0	1	0	1	0	1	0	1	0	1	0	1	0	0	0	0	1	0
2269	complete	English	5	Yes, I agree to participate	New Brunswick	QC/ATL	50 to 59 years	40-59	Male	Live with others	No Kids	Urban area	Heavy driking	yes	College degree/diploma	Married/living with partner	White	0	1	0	1	0	0	1	0	0	1	0	0	0	1	0	1	0	1	1	0	0	1	0	1	1	0	0	1	0	0	0	0
2305	complete	English	5	Yes, I agree to participate	Nova Scotia	QC/ATL	50 to 59 years	40-59	Male	Live with others	No Kids	Urban area	Heavy driking	no	University degree/diploma	Married/living with partner	White	0	1	0	1	0	0	0	1	0	0	1	0	0	1	0	1	0	1	0	1	0	1	0	1	1	0	0	0	0	0	1	0
6779	complete	English	5	Yes, I agree to participate	Ontario	ON	18 to 29 years	18-39	Female	Live with others	Kids	Urban area	no/nondrinker	no	High school or less	Not married/Single	Asian	1	0	0	0	1	0	0	1	0	0	1	0	0	1	0	1	0	1	0	1	0	1	1	0	1	0	0	0	1	0	0	0
2841	complete	English	5	Yes, I agree to participate	Ontario	ON	70 years and over	60+	Female	Live with others	No Kids	Suburban area	no/nondrinker	no	College degree/diploma	Divorced/Separated/Widowed	White	0	0	1	0	1	0	0	0	1	0	1	0	0	1	0	1	1	0	0	1	0	1	0	1	0	1	0	1	0	0	0	1
876	complete	English	5	Yes, I agree to participate	Nova Scotia	QC/ATL	70 years and over	60+	Female	Live with others	No Kids	Urban area	no/nondrinker	no	Some post-secondary	Married/living with partner	White	0	0	1	0	1	0	0	1	0	0	1	0	0	1	0	1	1	0	0	1	0	1	0	1	1	0	0	0	0	1	0	0
3516	complete	English	5	Yes, I agree to participate	Ontario	ON	40 to 49 years	40-59	Female	Live with others	Kids	Suburban area	Heavy driking	no	University degree/diploma	Married/living with partner	White	0	1	0	0	1	0	1	0	0	0	1	0	0	1	0	1	1	0	0	1	0	1	1	0	0	1	0	0	0	0	1	0
3031	complete	English	5	Yes, I agree to participate	Quebec	QC/ATL	60 to 69 years	60+	Female	Live alone	No Kids	Suburban area	no/nondrinker	no	University degree/diploma	Divorced/Separated/Widowed	White	0	0	1	0	1	0	0	0	1	0	1	0	0	1	0	1	1	0	0	1	1	0	0	1	0	1	0	0	0	0	1	1
916	complete	English	5	Yes, I agree to participate	Ontario	ON	30 to 39 years	18-39	Female	Live with others	No Kids	Suburban area	no/nondrinker	no	University degree/diploma	Married/living with partner	Asian	1	0	0	0	1	0	0	1	0	0	1	0	0	1	0	1	1	0	0	1	0	1	0	1	0	1	0	0	0	0	1	0
1139	complete	English	5	Yes, I agree to participate	Ontario	ON	50 to 59 years	40-59	Female	Live with others	No Kids	Rural area	no/nondrinker	no	College degree/diploma	Married/living with partner	White	0	1	0	0	1	0	0	1	0	0	1	0	0	1	0	1	0	1	1	0	0	1	0	1	0	0	1	1	0	0	0	0
5467	complete	English	5	Yes, I agree to participate	Ontario	ON	60 to 69 years	60+	Male	Live alone	No Kids	Urban area	no/nondrinker	no	Some post-secondary	Not married/Single	White	0	0	1	1	0	0	0	1	0	0	1	0	1	0	1	0	0	1	0	1	1	0	0	1	1	0	0	0	0	1	0	0
1427	complete	English	5	Yes, I agree to participate	Ontario	ON	30 to 39 years	18-39	Female	Live with others	Kids	Urban area	no/nondrinker	no	College degree/diploma	Married/living with partner	Black/Indigenous/Arab/latinos	1	0	0	0	1	0	0	1	0	0	1	0	0	1	0	1	1	0	0	1	0	1	1	0	1	0	0	1	0	0	0	0
2835	complete	English	5	Yes, I agree to participate	Ontario	ON	60 to 69 years	60+	Male	Live with others	No Kids	Suburban area	Heavy driking	no	High school or less	Married/living with partner	White	0	0	1	1	0	0	0	1	0	0	1	0	0	1	0	1	1	0	0	1	0	1	0	1	0	1	0	0	1	0	0	0
1314	complete	English	5	Yes, I agree to participate	Ontario	ON	60 to 69 years	60+	Female	Live alone	No Kids	Rural area	no/nondrinker	no	Some post-secondary	Divorced/Separated/Widowed	White	0	0	1	0	1	0	0	1	0	0	1	0	0	1	0	1	0	1	0	1	1	0	0	1	0	0	1	0	0	1	0	1
381	complete	English	5	Yes, I agree to participate	Manitoba	SK/MN	40 to 49 years	40-59	Male	Live alone	No Kids	Urban area	REF	96	College degree/diploma			0	1	0	1	0	0							0	1	0	1	1	0	0	1	1	0	0	1	1	0	0	1	0	0	0	0
3401	complete	English	5	Yes, I agree to participate	Newfoundland and Labrador	QC/ATL	60 to 69 years	60+	Male	Live with others	No Kids	Rural area	no/nondrinker	no	University degree/diploma	Married/living with partner	White	0	0	1	1	0	0	1	0	0	0	1	0	0	1	0	1	1	0	0	1	0	1	0	1	0	0	1	0	0	0	1	0
919	complete	English	5	Yes, I agree to participate	Ontario	ON	30 to 39 years	18-39	Male	Live with others	No Kids	Suburban area	Heavy driking	no	University degree/diploma	Not married/Single	Asian	1	0	0	1	0	0	0	1	0	0	1	0	0	1	1	0	1	0	1	0	0	1	0	1	0	1	0	0	0	0	1	0
4269	complete	English	5	Yes, I agree to participate	Alberta	AB	60 to 69 years	60+	Male	Live alone	No Kids	Suburban area	no/nondrinker	no	Some post-secondary	Divorced/Separated/Widowed	White	0	0	1	1	0	0	0	1	0	0	1	0	0	1	0	1	0	1	0	1	1	0	0	1	0	1	0	0	0	1	0	1
1457	complete	English	5	Yes, I agree to participate	Alberta	AB	70 years and over	60+	Female	Live with others	No Kids	Rural area	no/nondrinker	no	College degree/diploma	Married/living with partner	White	0	0	1	0	1	0	0	1	0	0	1	0	0	1	0	1	1	0	0	1	0	1	0	1	0	0	1	1	0	0	0	0
4182	complete	English	5	Yes, I agree to participate	Ontario	ON	60 to 69 years	60+	Female	Live with others	No Kids	Urban area	no/nondrinker	no	College degree/diploma	Married/living with partner	White	0	0	1	0	1	0	0	1	0	0	1	0	0	1	0	1	0	1	0	1	0	1	0	1	1	0	0	1	0	0	0	0
2662	complete	English	5	Yes, I agree to participate	Nova Scotia	QC/ATL	60 to 69 years	60+	Male	Live with others	No Kids	Urban area	Heavy driking	no	University degree/diploma	Married/living with partner	White	0	0	1	1	0	0	0	1	0	0	1	0	0	1	0	1	0	1	0	1	0	1	0	1	1	0	0	0	0	0	1	0
3685	complete	English	5	Yes, I agree to participate	Ontario	ON	60 to 69 years	60+	Male	Live with others	No Kids	Suburban area	no/nondrinker	no	University degree/diploma	Married/living with partner	White	0	0	1	1	0	0	0	1	0	0	1	0	0	1	0	1	0	1	0	1	0	1	0	1	0	1	0	0	0	0	1	0
1243	complete	English	5	Yes, I agree to participate	Ontario	ON	40 to 49 years	40-59	Female	Live with others	No Kids	Urban area	no/nondrinker	no	University degree/diploma	Married/living with partner	White	0	1	0	0	1	0	0	1	0	0	1	0	0	1	0	1	0	1	0	1	0	1	0	1	1	0	0	0	0	0	1	0
2819	complete	English	5	Yes, I agree to participate	Ontario	ON	70 years and over	60+	Male	Live with others	No Kids	Suburban area	Heavy driking	no	Some post-secondary	Married/living with partner	White	0	0	1	1	0	0	1	0	0	0	1	0	0	1	0	1	1	0	0	1	0	1	0	1	0	1	0	0	0	1	0	0
6851	complete	English	5	Yes, I agree to participate	Ontario	ON	18 to 29 years	18-39	Female	Live with others	Kids	Urban area	Heavy driking	no	University degree/diploma	Married/living with partner	Asian	1	0	0	0	1	0	0	1	0	0	1	0	0	1	1	0	0	1	1	0	0	1	1	0	1	0	0	0	0	0	1	0
5416	complete	English	5	Yes, I agree to participate	Ontario	ON	60 to 69 years	60+	Female	Live with others	No Kids	Urban area	no/nondrinker	no	High school or less	Married/living with partner	White	0	0	1	0	1	0	0	1	0	0	1	0	1	0	0	1	0	1	0	1	0	1	0	1	1	0	0	0	1	0	0	0
5882	complete	English	5	Yes, I agree to participate	Ontario	ON	30 to 39 years	18-39	Male	Live with others	No Kids	Urban area	Heavy driking	yes	Some post-secondary		Black/Indigenous/Arab/latinos	1	0	0	1	0	0	1	0	0	1	0	0	1	0	1	0	0	1	1	0	0	1	0	1	1	0	0	0	0	1	0	0
2901	complete	English	5	Yes, I agree to participate	Alberta	AB	30 to 39 years	18-39	Male	Live with others	Kids	Urban area	no/nondrinker	no	College degree/diploma	Married/living with partner	White	1	0	0	1	0	0	0	1	0	0	1	0	0	1	0	1	1	0	0	1	0	1	1	0	1	0	0	1	0	0	0	0
1692	complete	English	5	Yes, I agree to participate	Ontario	ON	70 years and over	60+	Female	Live with others	Kids	Suburban area	no/nondrinker	no	Some post-secondary	Married/living with partner	Black/Indigenous/Arab/latinos	0	0	1	0	1	0	0	1	0	0	1	0	0	1	0	1	1	0	0	1	0	1	1	0	0	1	0	0	0	1	0	0
1482	complete	English	5	Yes, I agree to participate	New Brunswick	QC/ATL	70 years and over	60+	Male	Live with others	No Kids	Rural area	no/nondrinker	no	University degree/diploma	Married/living with partner	White	0	0	1	1	0	0	0	1	0	0	1	0	0	1	0	1	1	0	0	1	0	1	0	1	0	0	1	0	0	0	1	0
5339	complete	English	5	Yes, I agree to participate	Ontario	ON	18 to 29 years	18-39	Female	Live with others	No Kids	Rural area	Heavy driking	yes	College degree/diploma	Married/living with partner	Black/Indigenous/Arab/latinos	1	0	0	0	1	0	1	0	0	0	1	0	0	1	0	1	0	1	0	1	0	1	0	1	0	0	1	1	0	0	0	0
448	complete	English	5	Yes, I agree to participate	Quebec	QC/ATL	70 years and over	60+	Male	Live alone	No Kids	Suburban area	no/nondrinker	no	High school or less	Divorced/Separated/Widowed	White	0	0	1	1	0	0	0	1	0	0	1	0	0	1	1	0	1	0	0	1	1	0	0	1	0	1	0	0	1	0	0	1
1014	complete	English	5	Yes, I agree to participate	Ontario	ON	60 to 69 years	60+	Male	Live with others	No Kids	Suburban area	Heavy driking	no	College degree/diploma	Married/living with partner	White	0	0	1	1	0	0	0	1	0	0	1	0	0	1	0	1	1	0	0	1	0	1	0	1	0	1	0	1	0	0	0	0
2789	complete	English	5	Yes, I agree to participate	Quebec	QC/ATL	50 to 59 years	40-59	Male	Live with others	No Kids	Suburban area	no/nondrinker	no	College degree/diploma	Married/living with partner	White	0	1	0	1	0	0	0	1	0	0	1	0	0	1	0	1	1	0	0	1	0	1	0	1	0	1	0	1	0	0	0	0
3525	complete	English	5	Yes, I agree to participate	British Columbia	BC	60 to 69 years	60+	Female	Live with others	No Kids	Suburban area	Heavy driking	no	High school or less	Married/living with partner	White	0	0	1	0	1	0	0	1	0	0	1	0	0	1	0	1	0	1	0	1	0	1	0	1	0	1	0	0	1	0	0	0
5073	complete	English	5	Yes, I agree to participate	Ontario	ON	60 to 69 years	60+	Female	Live alone	No Kids	Urban area	Heavy driking	no	University degree/diploma		White	0	0	1	0	1	0	0	1	0	0	1	0	0	1	0	1	0	1	0	1	1	0	0	1	1	0	0	0	0	0	1	0
6209	complete	English	5	Yes, I agree to participate	Ontario	ON	30 to 39 years	18-39	Female	Live with others	Kids	Suburban area	no/nondrinker	yes	College degree/diploma	Married/living with partner	White	1	0	0	0	1	0	0	1	0	0	1	0	0	1	0	1	1	0	0	1	0	1	1	0	0	1	0	1	0	0	0	0
454	complete	English	5	Yes, I agree to participate	Ontario	ON	60 to 69 years	60+	Male	Live with others	No Kids	Suburban area	no/nondrinker	no	High school or less	Married/living with partner	White	0	0	1	1	0	0	0	1	0	0	1	0	0	1	0	1	0	1	0	1	0	1	0	1	0	1	0	0	1	0	0	0
5483	complete	English	5	Yes, I agree to participate	Ontario	ON	60 to 69 years	60+	Female	Live alone	No Kids	Suburban area	no/nondrinker	no	College degree/diploma	Married/living with partner	Black/Indigenous/Arab/latinos	0	0	1	0	1	0	0	0	1	0	1	0	0	1	0	1	1	0	0	1	1	0	0	1	0	1	0	1	0	0	0	0
3912	complete	English	5	Yes, I agree to participate	Ontario	ON	60 to 69 years	60+	Female	Live with others	No Kids	Suburban area	no/nondrinker	no	High school or less	Married/living with partner	White	0	0	1	0	1	0	0	1	0	0	1	0	0	1	0	1	1	0	0	1	0	1	0	1	0	1	0	0	1	0	0	0
2707	complete	English	5	Yes, I agree to participate	Manitoba	SK/MN	50 to 59 years	40-59	Male	Live with others	Kids	Suburban area	no/nondrinker	no	University degree/diploma	Divorced/Separated/Widowed	White	0	1	0	1	0	0	0	1	0	0	1	0	0	1	0	1	0	1	0	1	0	1	1	0	0	1	0	0	0	0	1	1
6401	complete	English	5	Yes, I agree to participate	Ontario	ON	60 to 69 years	60+	Female	Live with others	No Kids	Suburban area	no/nondrinker	no	University degree/diploma	Married/living with partner	White	0	0	1	0	1	0	0	1	0	0	1	0	1	0	1	0	0	1	1	0	0	1	0	1	0	1	0	0	0	0	1	0
3044	complete	English	5	Yes, I agree to participate	Ontario	ON	40 to 49 years	40-59	Female	Live with others	No Kids	Suburban area	no/nondrinker	no	College degree/diploma	Married/living with partner	White	0	1	0	0	1	0	0	1	0	0	1	0	0	1	0	1	1	0	0	1	0	1	0	1	0	1	0	1	0	0	0	0
4955	complete	English	5	Yes, I agree to participate	Ontario	ON	18 to 29 years	18-39	Male	Live with others	Kids	Suburban area	no/nondrinker	no	University degree/diploma	Not married/Single	White	1	0	0	1	0	0	0	1	0	0	1	0	0	1	0	1	1	0	0	1	0	1	1	0	0	1	0	0	0	0	1	0
3153	complete	English	5	Yes, I agree to participate	Nova Scotia	QC/ATL	30 to 39 years	18-39	Male	Live with others	No Kids	Suburban area	no/nondrinker	yes	University degree/diploma	Married/living with partner	White	1	0	0	1	0	0	1	0	0	1	0	0	1	0	1	0	0	1	1	0	0	1	0	1	0	1	0	0	0	0	1	0
96	complete	English	5	Yes, I agree to participate	Saskatchewan	SK/MN	60 to 69 years	60+	Female	Live with others	No Kids	Urban area	no/nondrinker	no	College degree/diploma	Married/living with partner	White	0	0	1	0	1	0	0	1	0	0	1	0	0	1	0	1	0	1	0	1	0	1	0	1	1	0	0	1	0	0	0	0
6863	complete	English	5	Yes, I agree to participate	Ontario	ON	18 to 29 years	18-39	Male	Live alone	No Kids	Suburban area	Heavy driking	no	University degree/diploma	Not married/Single	Black/Indigenous/Arab/latinos	1	0	0	1	0	0	0	0	1	0	0	1	0	1	0	1	1	0	0	1	1	0	0	1	0	1	0	0	0	0	1	0
4205	complete	English	5	Yes, I agree to participate	Ontario	ON	60 to 69 years	60+	Female	Live with others	No Kids	Rural area	no/nondrinker	no	University degree/diploma	Married/living with partner	White	0	0	1	0	1	0	0	1	0	0	1	0	0	1	0	1	1	0	0	1	0	1	0	1	0	0	1	0	0	0	1	0
2852	complete	English	5	Yes, I agree to participate	Manitoba	SK/MN	40 to 49 years	40-59	Male	Live with others	Kids	Urban area	no/nondrinker	no	University degree/diploma	Married/living with partner	White	0	1	0	1	0	0	0	0	1	0	1	0	1	0	0	1	1	0	0	1	0	1	1	0	1	0	0	0	0	0	1	0
2731	complete	English	5	Yes, I agree to participate	Ontario	ON	60 to 69 years	60+	Male	Live with others	No Kids	Urban area	Heavy driking	no	University degree/diploma	Married/living with partner	White	0	0	1	1	0	0	0	1	0	0	1	0	0	1	0	1	1	0	0	1	0	1	0	1	1	0	0	0	0	0	1	0
956	complete	English	5	Yes, I agree to participate	Ontario	ON	30 to 39 years	18-39	Female	Live with others	Kids	Urban area	no/nondrinker	no	University degree/diploma	Married/living with partner	Asian	1	0	0	0	1	0	0	0	1	0	0	1	0	1	1	0	0	1	0	1	0	1	1	0	1	0	0	0	0	0	1	0
2630	complete	English	5	Yes, I agree to participate	Quebec	QC/ATL	70 years and over	60+	Female	Live with others	No Kids	Urban area	no/nondrinker	no	University degree/diploma	Married/living with partner	White	0	0	1	0	1	0	0	0	1	0	1	0	0	1	0	1	0	1	0	1	0	1	0	1	1	0	0	0	0	0	1	0
2815	complete	English	5	Yes, I agree to participate	Ontario	ON	70 years and over	60+	Male	Live with others	No Kids	Suburban area	no/nondrinker	no	University degree/diploma	Married/living with partner	Asian	0	0	1	1	0	0	0	0	1	0	1	0	0	1	0	1	1	0	0	1	0	1	0	1	0	1	0	0	0	0	1	0
2755	complete	English	5	Yes, I agree to participate	Ontario	ON	60 to 69 years	60+	Female	Live alone	No Kids	Suburban area	no/nondrinker	no	University degree/diploma	Not married/Single	White	0	0	1	0	1	0	0	1	0	0	1	0	0	1	0	1	1	0	0	1	1	0	0	1	0	1	0	0	0	0	1	0
4644	complete	English	5	Yes, I agree to participate	Quebec	QC/ATL	60 to 69 years	60+	Male	Live with others	No Kids	Suburban area	no/nondrinker	yes	College degree/diploma	Married/living with partner	White	0	0	1	1	0	0	0	1	0	0	0	1	0	1	0	1	1	0	0	1	0	1	0	1	0	1	0	1	0	0	0	0
728	complete	English	5	Yes, I agree to participate	Ontario	ON	30 to 39 years	18-39	Male	Live with others	No Kids	Urban area	no/nondrinker	yes	Some post-secondary	Married/living with partner	White	1	0	0	1	0	0	1	0	0	0	1	0	0	1	0	1	1	0	0	1	0	1	0	1	1	0	0	0	0	1	0	0
1411	complete	English	5	Yes, I agree to participate	British Columbia	BC	60 to 69 years	60+	Male	Live with others	No Kids	Suburban area	no/nondrinker	no	University degree/diploma	Married/living with partner	Black/Indigenous/Arab/latinos	0	0	1	1	0	0	0	1	0	0	1	0	0	1	0	1	1	0	0	1	0	1	0	1	0	1	0	0	0	0	1	0
1849	complete	English	5	Yes, I agree to participate	Ontario	ON	60 to 69 years	60+	Male	Live alone	No Kids	Urban area	no/nondrinker	no	University degree/diploma	Not married/Single	White	0	0	1	1	0	0	0	1	0	0	1	0	1	0	0	1	1	0	0	1	1	0	0	1	1	0	0	0	0	0	1	0
1307	complete	English	5	Yes, I agree to participate	Alberta	AB	30 to 39 years	18-39	Female	Live with others	Kids	Urban area	Heavy driking	no	Some post-secondary	Married/living with partner	White	1	0	0	0	1	0	0	1	0	0	1	0	0	1	0	1	0	1	0	1	0	1	1	0	1	0	0	0	0	1	0	0
940	complete	English	5	Yes, I agree to participate	Ontario	ON	60 to 69 years	60+	Male	Live alone	No Kids	Urban area	no/nondrinker	no	University degree/diploma	Not married/Single		0	0	1	1	0	0				0	1	0	0	1	0	1	1	0	0	1	1	0	0	1	1	0	0	0	0	0	1	0
3424	complete	English	5	Yes, I agree to participate	British Columbia	BC	50 to 59 years	40-59	Male	Live with others	No Kids	Urban area	Heavy driking	no	University degree/diploma	Married/living with partner	White	0	1	0	1	0	0	0	1	0	0	1	0	0	1	0	1	1	0	0	1	0	1	0	1	1	0	0	0	0	0	1	0
2791	complete	English	5	Yes, I agree to participate	New Brunswick	QC/ATL	70 years and over	60+	Female	Live with others	No Kids	Suburban area	no/nondrinker	no	Some post-secondary	Married/living with partner	White	0	0	1	0	1	0	1	0	0	0	1	0	0	1	0	1	1	0	0	1	0	1	0	1	0	1	0	0	0	1	0	0
3617	complete	English	5	Yes, I agree to participate	New Brunswick	QC/ATL	30 to 39 years	18-39	Female	Live with others	Kids	Rural area	no/nondrinker	no	College degree/diploma	Divorced/Separated/Widowed	White	1	0	0	0	1	0	0	1	0	0	1	0	0	1	0	1	1	0	0	1	0	1	1	0	0	0	1	1	0	0	0	1
668	complete	English	5	Yes, I agree to participate	Prince Edward Island	QC/ATL	50 to 59 years	40-59	Female	Live with others	Kids	Rural area	Heavy driking	no	Some post-secondary	Married/living with partner	White	0	1	0	0	1	0	0	0	1	0	1	0	0	1	0	1	1	0	0	1	0	1	1	0	0	0	1	0	0	1	0	0
1901	complete	English	5	Yes, I agree to participate	Ontario	ON	30 to 39 years	18-39	Female	Live with others	Kids	Suburban area	no/nondrinker	no	University degree/diploma	Married/living with partner	Asian	1	0	0	0	1	0	0	1	0	0	1	0	0	1	0	1	0	1	0	1	0	1	1	0	0	1	0	0	0	0	1	0
4977	complete	English	5	Yes, I agree to participate	Quebec	QC/ATL	18 to 29 years	18-39	Female	Live with others	Kids	Urban area	Heavy driking	no	Some post-secondary	Not married/Single	Asian	1	0	0	0	1	0	1	0	0	1	0	0	0	1	0	1	0	1	1	0	0	1	1	0	1	0	0	0	0	1	0	0
640	complete	English	5	Yes, I agree to participate	British Columbia	BC	60 to 69 years	60+	Male	Live with others	No Kids	Urban area	no/nondrinker	no	Some post-secondary	Married/living with partner	White	0	0	1	1	0	0	0	1	0	0	1	0	0	1	0	1	1	0	0	1	0	1	0	1	1	0	0	0	0	1	0	0
50	complete	English	5	Yes, I agree to participate	Ontario	ON	70 years and over	60+	Male	Live alone	No Kids	Urban area	Heavy driking	no	Some post-secondary	Divorced/Separated/Widowed	White	0	0	1	1	0	0	0	1	0	0	1	0	0	1	0	1	0	1	0	1	1	0	0	1	1	0	0	0	0	1	0	1
4024	complete	English	5	Yes, I agree to participate	British Columbia	BC	18 to 29 years	18-39	Female	Live alone	No Kids	Suburban area	no/nondrinker	yes	College degree/diploma	Not married/Single	White	1	0	0	0	1	0	0	1	0	1	0	0	0	1	1	0	0	1	1	0	1	0	0	1	0	1	0	1	0	0	0	0
3073	complete	English	5	Yes, I agree to participate	Ontario	ON	30 to 39 years	18-39	Male	Live with others	Kids	Urban area	no/nondrinker	no	University degree/diploma	Divorced/Separated/Widowed	White	1	0	0	1	0	0	0	1	0	0	1	0	1	0	1	0	1	0	1	0	0	1	1	0	1	0	0	0	0	0	1	1
2633	complete	English	5	Yes, I agree to participate	British Columbia	BC	70 years and over	60+	Female	Live alone	No Kids	Suburban area	no/nondrinker	no	Some post-secondary	Divorced/Separated/Widowed	White	0	0	1	0	1	0	0	0	1	0	1	0	0	1	0	1	0	1	0	1	1	0	0	1	0	1	0	0	0	1	0	1
2953	complete	English	5	Yes, I agree to participate	Alberta	AB	60 to 69 years	60+	Female	Live with others	No Kids	Suburban area	Heavy driking	no	College degree/diploma	Married/living with partner	Other	0	0	1	0	1	0	1	0	0	0	1	0	0	1	0	1	1	0	0	1	0	1	0	1	0	1	0	1	0	0	0	0
5209	complete	English	5	Yes, I agree to participate	Quebec	QC/ATL	40 to 49 years	40-59	Male	Live alone	No Kids	Urban area	no/nondrinker	yes	University degree/diploma	Divorced/Separated/Widowed	White	0	1	0	1	0	0	0	1	0	0	1	0	0	1	0	1	1	0	0	1	1	0	0	1	1	0	0	0	0	0	1	1
3857	complete	English	5	Yes, I agree to participate	Saskatchewan	SK/MN	30 to 39 years	18-39	Female	Live with others	No Kids	Rural area	no/nondrinker	no	University degree/diploma	Married/living with partner	White	1	0	0	0	1	0	0	1	0	0	1	0	0	1	0	1	1	0	0	1	0	1	0	1	0	0	1	0	0	0	1	0
5942	complete	English	5	Yes, I agree to participate	Alberta	AB	18 to 29 years	18-39	Female	Live with others	No Kids	Suburban area	Heavy driking	yes	College degree/diploma	Not married/Single	White	1	0	0	0	1	0	0	0	1	1	0	0	0	1	0	1	1	0	1	0	0	1	0	1	0	1	0	1	0	0	0	0
4541	complete	English	5	Yes, I agree to participate	Ontario	ON	60 to 69 years	60+	Female	Live with others	No Kids	Suburban area	no/nondrinker	no	University degree/diploma	Married/living with partner	White	0	0	1	0	1	0	0	1	0	0	1	0	0	1	0	1	1	0	0	1	0	1	0	1	0	1	0	0	0	0	1	0
2155	complete	English	5	Yes, I agree to participate	British Columbia	BC	40 to 49 years	40-59	Male	Live with others	Kids	Suburban area	no/nondrinker	no	University degree/diploma	Married/living with partner	White	0	1	0	1	0	0	0	1	0	0	1	0	0	1	0	1	0	1	0	1	0	1	1	0	0	1	0	0	0	0	1	0
5224	complete	English	5	Yes, I agree to participate	Saskatchewan	SK/MN	30 to 39 years	18-39	Male	Live with others	No Kids	Rural area	no/nondrinker	no	Some post-secondary	Not married/Single	White	1	0	0	1	0	0	0	1	0	0	1	0	0	1	0	1	1	0	0	1	0	1	0	1	0	0	1	0	0	1	0	0
3653	complete	English	5	Yes, I agree to participate	Ontario	ON	60 to 69 years	60+	Male	Live with others	No Kids	Urban area	Heavy driking	no	University degree/diploma	Married/living with partner	White	0	0	1	1	0	0	0	1	0	0	1	0	0	1	0	1	0	1	0	1	0	1	0	1	1	0	0	0	0	0	1	0
755	complete	English	5	Yes, I agree to participate	Ontario	ON	70 years and over	60+	Female	Live alone	No Kids	Urban area	no/nondrinker	no	High school or less	Not married/Single	Asian	0	0	1	0	1	0	0	1	0	0	1	0	0	1	0	1	1	0	0	1	1	0	0	1	1	0	0	0	1	0	0	0
6360	complete	English	5	Yes, I agree to participate	Ontario	ON	18 to 29 years	18-39	Female	Live with others	No Kids	Suburban area	no/nondrinker	no	University degree/diploma	Not married/Single	Asian	1	0	0	0	1	0	0	1	0	0	1	0	0	1	1	0	0	1	0	1	0	1	0	1	0	1	0	0	0	0	1	0
5240	complete	English	5	Yes, I agree to participate	New Brunswick	QC/ATL	40 to 49 years	40-59	Female	Live with others	No Kids	Suburban area	Heavy driking	no	College degree/diploma	Married/living with partner	White	0	1	0	0	1	0	0	1	0	0	1	0	0	1	0	1	0	1	0	1	0	1	0	1	0	1	0	1	0	0	0	0
3168	complete	English	5	Yes, I agree to participate	Ontario	ON	60 to 69 years	60+	Female	Live with others	No Kids	Rural area	no/nondrinker	no	College degree/diploma	Married/living with partner	White	0	0	1	0	1	0	0	1	0	0	1	0	0	1	0	1	0	1	0	1	0	1	0	1	0	0	1	1	0	0	0	0
5054	complete	English	5	Yes, I agree to participate	Ontario	ON	18 to 29 years	18-39	Female	Live with others	No Kids	Urban area	Heavy driking	no	University degree/diploma	Not married/Single	White	1	0	0	0	1	0	0	1	0	0	0	1	0	1	0	1	1	0	1	0	0	1	0	1	1	0	0	0	0	0	1	0
2821	complete	English	5	Yes, I agree to participate	Ontario	ON	30 to 39 years	18-39	Male	Live with others	Kids	Suburban area	no/nondrinker	no	University degree/diploma	Married/living with partner	Asian	1	0	0	1	0	0	0	1	0	0	1	0	0	1	0	1	1	0	0	1	0	1	1	0	0	1	0	0	0	0	1	0
2328	complete	English	5	Yes, I agree to participate	Ontario	ON	18 to 29 years	18-39	Female	Live with others	No Kids	Urban area	no/nondrinker	no	High school or less	Not married/Single	Asian	1	0	0	0	1	0	0	0	1	0	0	1	0	1	0	1	0	1	0	1	0	1	0	1	1	0	0	0	1	0	0	0
2214	complete	English	5	Yes, I agree to participate	Ontario	ON	30 to 39 years	18-39	Female	Live with others	Kids	Suburban area	no/nondrinker	no	University degree/diploma	Married/living with partner	White	1	0	0	0	1	0	1	0	0	0	1	0	0	1	0	1	1	0	0	1	0	1	1	0	0	1	0	0	0	0	1	0
1418	complete	English	5	Yes, I agree to participate	Saskatchewan	SK/MN	30 to 39 years	18-39	Male	Live with others	No Kids	Urban area	Heavy driking	no	High school or less	Married/living with partner	White	1	0	0	1	0	0	0	1	0	0	1	0	0	1	0	1	0	1	0	1	0	1	0	1	1	0	0	0	1	0	0	0
6474	complete	English	5	Yes, I agree to participate	Ontario	ON	60 to 69 years	60+	Male	Live with others	No Kids	Urban area	no/nondrinker	no	University degree/diploma	Married/living with partner	Asian	0	0	1	1	0	0	0	1	0	0	1	0	0	1	0	1	1	0	0	1	0	1	0	1	1	0	0	0	0	0	1	0
1859	complete	English	5	Yes, I agree to participate	Manitoba	SK/MN	30 to 39 years	18-39	Male	Live with others	No Kids	Suburban area	no/nondrinker	no	High school or less	Not married/Single	White	1	0	0	1	0	0	0	1	0	0	1	0	0	1	0	1	1	0	0	1	0	1	0	1	0	1	0	0	1	0	0	0
2510	complete	English	5	Yes, I agree to participate	Saskatchewan	SK/MN	30 to 39 years	18-39	Male	Live with others	No Kids	Urban area	no/nondrinker	no	University degree/diploma	Married/living with partner	Black/Indigenous/Arab/latinos	1	0	0	1	0	0	0	1	0	0	1	0	0	1	0	1	1	0	1	0	0	1	0	1	1	0	0	0	0	0	1	0
4417	complete	English	5	Yes, I agree to participate	Ontario	ON	18 to 29 years	18-39	Female	Live with others	No Kids	Urban area	no/nondrinker	no	University degree/diploma	Not married/Single	Asian	1	0	0	0	1	0	0	1	0	0	1	0	0	1	0	1	0	1	1	0	0	1	0	1	1	0	0	0	0	0	1	0
1171	complete	English	5	Yes, I agree to participate	Ontario	ON	30 to 39 years	18-39	Female	Live with others	No Kids	Urban area	no/nondrinker	no	University degree/diploma	Not married/Single	Asian	1	0	0	0	1	0	0	1	0	0	1	0	0	1	1	0	0	1	1	0	0	1	0	1	1	0	0	0	0	0	1	0
897	complete	English	5	Yes, I agree to participate	Ontario	ON	70 years and over	60+	Male	Live with others	No Kids	Urban area	Heavy driking	no	University degree/diploma	Married/living with partner	Black/Indigenous/Arab/latinos	0	0	1	1	0	0	0	1	0	0	1	0	0	1	0	1	1	0	1	0	0	1	0	1	1	0	0	0	0	0	1	0
3867	complete	English	5	Yes, I agree to participate	Manitoba	SK/MN	30 to 39 years	18-39	Female	Live with others	Kids	Rural area	no/nondrinker	yes	University degree/diploma	Married/living with partner	White	1	0	0	0	1	0	1	0	0	1	0	0	1	0	0	1	0	1	1	0	0	1	1	0	0	0	1	0	0	0	1	0
1973	complete	English	5	Yes, I agree to participate	Ontario	ON	30 to 39 years	18-39	Male	Live with others	No Kids	Suburban area	no/nondrinker	no	University degree/diploma	Not married/Single	White	1	0	0	1	0	0	0	1	0	0	1	0	0	1	0	1	1	0	0	1	0	1	0	1	0	1	0	0	0	0	1	0
6815	complete	English	5	Yes, I agree to participate	Manitoba	SK/MN	30 to 39 years	18-39	Male	Live with others	Kids	Urban area	no/nondrinker	no	University degree/diploma	Married/living with partner	White	1	0	0	1	0	0	0	1	0	0	1	0	0	1	0	1	1	0	0	1	0	1	1	0	1	0	0	0	0	0	1	0
4468	complete	English	5	Yes, I agree to participate	Ontario	ON	18 to 29 years	18-39	Female	Live with others	Kids	Suburban area	no/nondrinker	no	University degree/diploma	Married/living with partner	Other	1	0	0	0	1	0	0	1	0	0	1	0	0	1	0	1	1	0	0	1	0	1	1	0	0	1	0	0	0	0	1	0
6770	complete	English	5	Yes, I agree to participate	Ontario	ON	30 to 39 years	18-39	Female	Live with others	No Kids	Suburban area	no/nondrinker	no	University degree/diploma	Married/living with partner	White	1	0	0	0	1	0	0	1	0	0	1	0	0	1	0	1	1	0	0	1	0	1	0	1	0	1	0	0	0	0	1	0
6582	complete	English	5	Yes, I agree to participate	Nova Scotia	QC/ATL	18 to 29 years	18-39	Male	Live with others	No Kids	Suburban area	no/nondrinker	no	University degree/diploma	Not married/Single	White	1	0	0	1	0	0	0	1	0	0	1	0	0	1	0	1	1	0	0	1	0	1	0	1	0	1	0	0	0	0	1	0
4578	complete	English	5	Yes, I agree to participate	Alberta	AB	18 to 29 years	18-39	Male	Live with others	No Kids	Urban area	Heavy driking	yes	University degree/diploma	Not married/Single	White	1	0	0	1	0	0	0	1	0	0	0	1	0	1	0	1	1	0	0	1	0	1	0	1	1	0	0	0	0	0	1	0
1836	complete	English	5	Yes, I agree to participate	Ontario	ON	70 years and over	60+	Male	Live alone	No Kids	Urban area	no/nondrinker	no	Some post-secondary	Divorced/Separated/Widowed	White	0	0	1	1	0	0	0	1	0	0	1	0	0	1	0	1	1	0	0	1	1	0	0	1	1	0	0	0	0	1	0	1
3482	complete	English	5	Yes, I agree to participate	Ontario	ON	30 to 39 years	18-39	Female	Live alone	No Kids	Urban area	no/nondrinker	no	University degree/diploma	Not married/Single	White	1	0	0	0	1	0	0	0	1	0	1	0	0	1	0	1	0	1	0	1	1	0	0	1	1	0	0	0	0	0	1	0
3469	complete	English	5	Yes, I agree to participate	Ontario	ON	18 to 29 years	18-39	Male	Live with others	No Kids	Urban area	no/nondrinker	yes	University degree/diploma	Married/living with partner	White	1	0	0	1	0	0	0	1	0	1	0	0	0	1	0	1	0	1	0	1	0	1	0	1	1	0	0	0	0	0	1	0
1157	complete	English	5	Yes, I agree to participate	Alberta	AB	30 to 39 years	18-39	Female	Live alone	No Kids	Urban area	no/nondrinker	no	College degree/diploma	Not married/Single	White	1	0	0	0	1	0	0	1	0	0	1	0	1	0	1	0	0	1	0	1	1	0	0	1	1	0	0	1	0	0	0	0
2251	complete	English	5	Yes, I agree to participate	Quebec	QC/ATL	40 to 49 years	40-59	Female	Live with others	Kids	Suburban area	Heavy driking	yes	College degree/diploma	Divorced/Separated/Widowed	White	0	1	0	0	1	0	0	0	1	0	1	0	1	0	0	1	0	1	0	1	0	1	1	0	0	1	0	1	0	0	0	1
4630	complete	English	5	Yes, I agree to participate	Ontario	ON	18 to 29 years	18-39	Female	Live with others	Kids	Suburban area	no/nondrinker	no	University degree/diploma	Not married/Single	Black/Indigenous/Arab/latinos	1	0	0	0	1	0	0	1	0	0	1	0	0	1	0	1	1	0	0	1	0	1	1	0	0	1	0	0	0	0	1	0
1393	complete	English	5	Yes, I agree to participate	Alberta	AB	60 to 69 years	60+	Female	Live with others	No Kids	Rural area	no/nondrinker	no	High school or less	Married/living with partner	White	0	0	1	0	1	0	0	1	0	0	1	0	1	0	1	0	1	0	1	0	0	1	0	1	0	0	1	0	1	0	0	0
1474	complete	English	5	Yes, I agree to participate	Alberta	AB	60 to 69 years	60+	Female	Live with others	No Kids	Urban area	no/nondrinker	no	High school or less	Married/living with partner	White	0	0	1	0	1	0	0	1	0	0	1	0	0	1	0	1	1	0	0	1	0	1	0	1	1	0	0	0	1	0	0	0
6664	complete	English	5	Yes, I agree to participate	Nova Scotia	QC/ATL	30 to 39 years	18-39	Female	Live with others	No Kids	Rural area	no/nondrinker	no	High school or less	Married/living with partner	White	1	0	0	0	1	0	0	1	0	0	1	0	1	0	1	0	0	1	1	0	0	1	0	1	0	0	1	0	1	0	0	0
315	complete	English	5	Yes, I agree to participate	Quebec	QC/ATL	40 to 49 years	40-59	Female	Live with others	Kids	Urban area	Heavy driking	no	College degree/diploma	Not married/Single	White	0	1	0	0	1	0	0	0	1	0	1	0	0	1	0	1	0	1	0	1	0	1	1	0	1	0	0	1	0	0	0	0
5506	complete	English	5	Yes, I agree to participate	Nunavut	YK/NT/NU	40 to 49 years	40-59	Female	Live with others	No Kids	Rural area	Heavy driking	yes	College degree/diploma	Married/living with partner	White	0	1	0	0	1	0	1	0	0	1	0	0	1	0	1	0	1	0	1	0	0	1	0	1	0	0	1	1	0	0	0	0
2107	complete	English	5	Yes, I agree to participate	Ontario	ON	70 years and over	60+	Male	Live with others	No Kids	Suburban area	REF	no	College degree/diploma	Married/living with partner	White	0	0	1	1	0	0	1	0	0	0	0	1	0	1	0	1	0	1	0	1	0	1	0	1	0	1	0	1	0	0	0	0
166	complete	English	5	Yes, I agree to participate	Manitoba	SK/MN	60 to 69 years	60+	Female	Live with others	No Kids	Suburban area	no/nondrinker	no	College degree/diploma	Married/living with partner	White	0	0	1	0	1	0	0	1	0	0	1	0	0	1	0	1	0	1	0	1	0	1	0	1	0	1	0	1	0	0	0	0
6106	complete	English	5	Yes, I agree to participate	Ontario	ON	30 to 39 years	18-39	Female	Live alone	No Kids	Urban area	Heavy driking	no	University degree/diploma	Not married/Single	Asian	1	0	0	0	1	0	0	1	0	0	1	0	0	1	0	1	0	1	0	1	1	0	0	1	1	0	0	0	0	0	1	0
1506	complete	English	5	Yes, I agree to participate	Alberta	AB	60 to 69 years	60+	Female	Live alone	No Kids	Suburban area	no/nondrinker	no	University degree/diploma	Divorced/Separated/Widowed	White	0	0	1	0	1	0	0	1	0	0	1	0	0	1	0	1	1	0	0	1	1	0	0	1	0	1	0	0	0	0	1	1
5795	complete	English	5	Yes, I agree to participate	Ontario	ON	30 to 39 years	18-39	Female	Live with others	No Kids	Suburban area	Heavy driking	no	University degree/diploma	Not married/Single	Asian	1	0	0	0	1	0	1	0	0	0	1	0	1	0	0	1	0	1	0	1	0	1	0	1	0	1	0	0	0	0	1	0
6302	complete	English	5	Yes, I agree to participate	Nova Scotia	QC/ATL	30 to 39 years	18-39	Female	Live with others	Kids	Rural area	no/nondrinker	no	College degree/diploma	Married/living with partner	White	1	0	0	0	1	0	0	1	0	0	1	0	1	0	1	0	0	1	1	0	0	1	1	0	0	0	1	1	0	0	0	0
2286	complete	English	5	Yes, I agree to participate	Quebec	QC/ATL	60 to 69 years	60+	Male	Live with others	Kids	Suburban area	no/nondrinker	no	Some post-secondary	Married/living with partner	White	0	0	1	1	0	0	0	1	0	0	1	0	0	1	0	1	1	0	0	1	0	1	1	0	0	1	0	0	0	1	0	0
1448	complete	English	5	Yes, I agree to participate	New Brunswick	QC/ATL	30 to 39 years	18-39	Female	Live with others	Kids	Rural area	Heavy driking	no	University degree/diploma	Married/living with partner	White	1	0	0	0	1	0	1	0	0	0	1	0	0	1	0	1	0	1	0	1	0	1	1	0	0	0	1	0	0	0	1	0
1045	complete	English	5	Yes, I agree to participate	British Columbia	BC	30 to 39 years	18-39	Male	Live alone	No Kids	Urban area	Heavy driking	yes	High school or less	Not married/Single	White	1	0	0	1	0	0	0	1	0	0	1	0	0	1	0	1	0	1	0	1	1	0	0	1	1	0	0	0	1	0	0	0
1573	complete	English	5	Yes, I agree to participate	Ontario	ON	70 years and over	60+	Male	Live with others	No Kids	Suburban area	no/nondrinker	no	High school or less	Married/living with partner	White	0	0	1	1	0	0	0	1	0	0	1	0	0	1	0	1	0	1	0	1	0	1	0	1	0	1	0	0	1	0	0	0
654	complete	English	5	Yes, I agree to participate	Manitoba	SK/MN	50 to 59 years	40-59	Male	Live with others	No Kids	Urban area	no/nondrinker	no	High school or less	Married/living with partner	White	0	1	0	1	0	0	0	0	1	0	1	0	0	1	0	1	0	1	0	1	0	1	0	1	1	0	0	0	1	0	0	0
2634	complete	English	5	Yes, I agree to participate	Nova Scotia	QC/ATL	50 to 59 years	40-59	Female	Live with others	No Kids	Rural area	no/nondrinker	no	University degree/diploma	Married/living with partner	White	0	1	0	0	1	0	0	1	0	0	1	0	0	1	0	1	0	1	1	0	0	1	0	1	0	0	1	0	0	0	1	0
6806	complete	English	5	Yes, I agree to participate	Ontario	ON	30 to 39 years	18-39	Male	Live with others	No Kids	Suburban area	Heavy driking	no	University degree/diploma	Not married/Single	Other	1	0	0	1	0	0	0	1	0	0	1	0	0	1	0	1	0	1	0	1	0	1	0	1	0	1	0	0	0	0	1	0
4650	complete	English	5	Yes, I agree to participate	Alberta	AB	18 to 29 years	18-39	Male	Live with others	No Kids	Suburban area	Heavy driking	no	University degree/diploma	Married/living with partner	White	1	0	0	1	0	0	0	1	0	0	0	1	0	1	0	1	1	0	0	1	0	1	0	1	0	1	0	0	0	0	1	0
1033	complete	English	5	Yes, I agree to participate	Ontario	ON	60 to 69 years	60+	Male	Live with others	No Kids	Urban area	no/nondrinker	yes	High school or less	Married/living with partner	White	0	0	1	1	0	0	0	1	0	0	1	0	0	1	0	1	1	0	0	1	0	1	0	1	1	0	0	0	1	0	0	0
4114	complete	English	5	Yes, I agree to participate	New Brunswick	QC/ATL	18 to 29 years	18-39	Female	Live alone	No Kids	Suburban area	no/nondrinker	no	College degree/diploma	Not married/Single	White	1	0	0	0	1	0	0	1	0	0	1	0	1	0	1	0	0	1	1	0	1	0	0	1	0	1	0	1	0	0	0	0
2982	complete	English	5	Yes, I agree to participate	British Columbia	BC	30 to 39 years	18-39	Male	Live with others	No Kids	Urban area	no/nondrinker	no	University degree/diploma	Married/living with partner	Asian	1	0	0	1	0	0	0	1	0	0	1	0	0	1	0	1	0	1	0	1	0	1	0	1	1	0	0	0	0	0	1	0
5086	complete	English	5	Yes, I agree to participate	Ontario	ON	30 to 39 years	18-39	Other	Live with others	No Kids	Suburban area	Heavy driking	yes	High school or less	Divorced/Separated/Widowed	Black/Indigenous/Arab/latinos	1	0	0	0	0	1	0	0	1	0	1	0	0	1	0	1	0	1	0	1	0	1	0	1	0	1	0	0	1	0	0	1
208	complete	English	5	Yes, I agree to participate	New Brunswick	QC/ATL	60 to 69 years	60+	Male	Live with others	No Kids	Rural area	Heavy driking	no	High school or less	Married/living with partner	White	0	0	1	1	0	0	0	1	0	0	1	0	0	1	0	1	0	1	0	1	0	1	0	1	0	0	1	0	1	0	0	0
3830	complete	English	5	Yes, I agree to participate	Ontario	ON	18 to 29 years	18-39	Male	Live with others	No Kids	Suburban area	no/nondrinker	no	College degree/diploma	Not married/Single	Asian	1	0	0	1	0	0	0	1	0	0	1	0	0	1	0	1	1	0	0	1	0	1	0	1	0	1	0	1	0	0	0	0
3511	complete	English	5	Yes, I agree to participate	Ontario	ON	30 to 39 years	18-39	Male	Live with others	Kids	Suburban area	Heavy driking	no	High school or less	Married/living with partner	White	1	0	0	1	0	0	0	1	0	0	1	0	0	1	1	0	0	1	1	0	0	1	1	0	0	1	0	0	1	0	0	0
1962	complete	English	5	Yes, I agree to participate	Manitoba	SK/MN	30 to 39 years	18-39	Female	Live with others	Kids	Rural area	no/nondrinker	no	University degree/diploma	Not married/Single	Asian	1	0	0	0	1	0	0	1	0	0	1	0	0	1	0	1	1	0	0	1	0	1	1	0	0	0	1	0	0	0	1	0
342	complete	English	5	Yes, I agree to participate	Saskatchewan	SK/MN	60 to 69 years	60+	Female	Live with others	No Kids	Urban area	Heavy driking	no	University degree/diploma	Married/living with partner	White	0	0	1	0	1	0	0	1	0	0	1	0	0	1	0	1	1	0	0	1	0	1	0	1	1	0	0	0	0	0	1	0
3755	complete	English	5	Yes, I agree to participate	New Brunswick	QC/ATL	60 to 69 years	60+	Male	Live with others	Kids	Suburban area	no/nondrinker	no	College degree/diploma	Married/living with partner	White	0	0	1	1	0	0	0	1	0	0	1	0	0	1	0	1	1	0	0	1	0	1	1	0	0	1	0	1	0	0	0	0
3071	complete	English	5	Yes, I agree to participate	Manitoba	SK/MN	30 to 39 years	18-39	Male	Live with others	Kids	Urban area	no/nondrinker	no	University degree/diploma	Married/living with partner	Asian	1	0	0	1	0	0	0	1	0	0	1	0	0	1	0	1	0	1	1	0	0	1	1	0	1	0	0	0	0	0	1	0
5119	complete	English	5	Yes, I agree to participate	Ontario	ON	60 to 69 years	60+	Male	Live with others	No Kids	Suburban area	no/nondrinker	yes	Some post-secondary	Married/living with partner	White	0	0	1	1	0	0	0	1	0	1	0	0	0	1	0	1	1	0	0	1	0	1	0	1	0	1	0	0	0	1	0	0
5035	complete	English	5	Yes, I agree to participate	Prince Edward Island	QC/ATL	30 to 39 years	18-39	Female	Live with others	No Kids	Rural area	Heavy driking	no	University degree/diploma	Married/living with partner	White	1	0	0	0	1	0	0	0	1	0	1	0	0	1	0	1	1	0	1	0	0	1	0	1	0	0	1	0	0	0	1	0
422	complete	English	5	Yes, I agree to participate	Alberta	AB	60 to 69 years	60+	Female	Live with others	No Kids	Suburban area	no/nondrinker	no	University degree/diploma	Married/living with partner	White	0	0	1	0	1	0	0	1	0	0	1	0	0	1	0	1	0	1	0	1	0	1	0	1	0	1	0	0	0	0	1	0
2946	complete	English	5	Yes, I agree to participate	Alberta	AB	60 to 69 years	60+	Female	Live with others	No Kids	Rural area	no/nondrinker	no	University degree/diploma	Married/living with partner	White	0	0	1	0	1	0	0	1	0	0	1	0	0	1	0	1	1	0	0	1	0	1	0	1	0	0	1	0	0	0	1	0
5475	complete	English	5	Yes, I agree to participate	Ontario	ON	18 to 29 years	18-39	Female	Live with others	Kids	Suburban area	Heavy driking	no	College degree/diploma	Not married/Single	Black/Indigenous/Arab/latinos	1	0	0	0	1	0	0	1	0				0	1	1	0	0	1	0	1	0	1	1	0	0	1	0	1	0	0	0	0
3615	complete	English	5	Yes, I agree to participate	Prince Edward Island	QC/ATL	70 years and over	60+	Female	Live with others	No Kids	Suburban area	no/nondrinker	no	Some post-secondary	Married/living with partner	White	0	0	1	0	1	0	0	1	0	0	1	0	0	1	0	1	0	1	0	1	0	1	0	1	0	1	0	0	0	1	0	0
5588	complete	English	5	Yes, I agree to participate	Ontario	ON	18 to 29 years	18-39	Female	Live with others	No Kids	Urban area	no/nondrinker	no	University degree/diploma	Not married/Single	Asian	1	0	0	0	1	0	0	1	0	0	1	0	0	1	0	1	0	1	0	1	0	1	0	1	1	0	0	0	0	0	1	0
6030	complete	English	5	Yes, I agree to participate	Saskatchewan	SK/MN	50 to 59 years	40-59	Male	Live with others	No Kids	Rural area	Heavy driking	no	High school or less	Married/living with partner	White	0	1	0	1	0	0	0	1	0	0	1	0	0	1	0	1	1	0	0	1	0	1	0	1	0	0	1	0	1	0	0	0
1777	complete	English	5	Yes, I agree to participate	Nova Scotia	QC/ATL	40 to 49 years	40-59	Female	Live alone	No Kids	Suburban area	Heavy driking	no	University degree/diploma	Divorced/Separated/Widowed	White	0	1	0	0	1	0	1	0	0	0	1	0	0	1	0	1	1	0	0	1	1	0	0	1	0	1	0	0	0	0	1	1
143	complete	English	5	Yes, I agree to participate	British Columbia	BC	30 to 39 years	18-39	Female	Live with others	No Kids	Urban area	no/nondrinker	no	University degree/diploma	Married/living with partner	Black/Indigenous/Arab/latinos	1	0	0	0	1	0	0	1	0	0	1	0	0	1	0	1	1	0	0	1	0	1	0	1	1	0	0	0	0	0	1	0
294	complete	English	5	Yes, I agree to participate	Ontario	ON	30 to 39 years	18-39	Female	Live with others	No Kids	Suburban area	Heavy driking	no	University degree/diploma	Not married/Single	White	1	0	0	0	1	0	0	1	0	0	1	0	0	1	0	1	0	1	0	1	0	1	0	1	0	1	0	0	0	0	1	0
4026	complete	English	5	Yes, I agree to participate	Ontario	ON	18 to 29 years	18-39	Female	Live with others	No Kids	Suburban area	no/nondrinker	yes	High school or less	Not married/Single	Asian	1	0	0	0	1	0	0	0	1	1	0	0	1	0	0	1	0	1	1	0	0	1	0	1	0	1	0	0	1	0	0	0
6529	complete	English	5	Yes, I agree to participate	British Columbia	BC	30 to 39 years	18-39	Female	Live with others	No Kids	Urban area	no/nondrinker	no	University degree/diploma	Married/living with partner	Asian	1	0	0	0	1	0	1	0	0	0	1	0	0	1	0	1	0	1	0	1	0	1	0	1	1	0	0	0	0	0	1	0
6227	complete	English	5	Yes, I agree to participate	Saskatchewan	SK/MN	18 to 29 years	18-39	Female	Live with others	No Kids	Urban area	no/nondrinker	no	Some post-secondary	Not married/Single	White	1	0	0	0	1	0	0	1	0	0	1	0	1	0	0	1	0	1	0	1	0	1	0	1	1	0	0	0	0	1	0	0
4009	complete	English	5	Yes, I agree to participate	British Columbia	BC	18 to 29 years	18-39	Female	Live with others	No Kids	Urban area	no/nondrinker	no	University degree/diploma	Not married/Single	White	1	0	0	0	1	0	0	0	1	0	1	0	1	0	1	0	0	1	0	1	0	1	0	1	1	0	0	0	0	0	1	0
4040	complete	English	5	Yes, I agree to participate	Ontario	ON	30 to 39 years	18-39	Male	Live with others	No Kids	Urban area	no/nondrinker	no	University degree/diploma	Married/living with partner	Asian	1	0	0	1	0	0	0	1	0	0	1	0	0	1	0	1	0	1	0	1	0	1	0	1	1	0	0	0	0	0	1	0
2199	complete	English	5	Yes, I agree to participate	British Columbia	BC	18 to 29 years	18-39	Female	Live with others	No Kids	Urban area	Heavy driking	no	High school or less	Not married/Single	White	1	0	0	0	1	0				0	1	0	0	1	0	1	0	1	1	0	0	1	0	1	1	0	0	0	1	0	0	0
3310	complete	English	5	Yes, I agree to participate	British Columbia	BC	30 to 39 years	18-39	Female	Live with others	No Kids	Urban area	no/nondrinker	yes	University degree/diploma	Not married/Single	White	1	0	0	0	1	0	0	1	0	0	1	0	1	0	0	1	0	1	1	0	0	1	0	1	1	0	0	0	0	0	1	0
3870	complete	English	5	Yes, I agree to participate	British Columbia	BC	30 to 39 years	18-39	Female	Live with others	No Kids	Urban area	no/nondrinker	no	University degree/diploma	Not married/Single	Asian	1	0	0	0	1	0	0	1	0	0	1	0	0	1	0	1	1	0	0	1	0	1	0	1	1	0	0	0	0	0	1	0
2151	complete	English	5	Yes, I agree to participate	Manitoba	SK/MN	50 to 59 years	40-59	Male	Live with others	No Kids	Suburban area	no/nondrinker	no	High school or less	Married/living with partner	White	0	1	0	1	0	0	0	0	1	0	1	0	0	1	0	1	1	0	0	1	0	1	0	1	0	1	0	0	1	0	0	0
5052	complete	English	5	Yes, I agree to participate	New Brunswick	QC/ATL	18 to 29 years	18-39	Female	Live with others	No Kids	Rural area	no/nondrinker	no	College degree/diploma	Married/living with partner	White	1	0	0	0	1	0	0	1	0	0	1	0	0	1	0	1	0	1	0	1	0	1	0	1	0	0	1	1	0	0	0	0
4228	complete	English	5	Yes, I agree to participate	Ontario	ON	30 to 39 years	18-39	Male	Live with others	Kids	Rural area	no/nondrinker	no	University degree/diploma	Married/living with partner	Asian	1	0	0	1	0	0	0	1	0	0	1	0	0	1	0	1	0	1	0	1	0	1	1	0	0	0	1	0	0	0	1	0
3819	complete	English	5	Yes, I agree to participate	Prince Edward Island	QC/ATL	30 to 39 years	18-39	Female	Live with others	No Kids	Suburban area	no/nondrinker	no	University degree/diploma	Married/living with partner	White	1	0	0	0	1	0	0	1	0	0	1	0	0	1	0	1	0	1	0	1	0	1	0	1	0	1	0	0	0	0	1	0
1612	complete	English	5	Yes, I agree to participate	Manitoba	SK/MN	30 to 39 years	18-39	Female	Live alone	No Kids	Urban area	no/nondrinker	no	University degree/diploma	Not married/Single	White	1	0	0	0	1	0	0	0	1	0	1	0	0	1	1	0	0	1	1	0	1	0	0	1	1	0	0	0	0	0	1	0
4606	complete	English	5	Yes, I agree to participate	Ontario	ON	30 to 39 years	18-39	Female	Live alone	No Kids	Urban area	no/nondrinker	no	University degree/diploma	Not married/Single	White	1	0	0	0	1	0	0	0	1				0	1	0	1	1	0	0	1	1	0	0	1	1	0	0	0	0	0	1	0
2524	complete	English	5	Yes, I agree to participate	Alberta	AB	70 years and over	60+	Female	Live alone	No Kids	Urban area	no/nondrinker	no	College degree/diploma	Divorced/Separated/Widowed	White	0	0	1	0	1	0	0	1	0	0	1	0	0	1	0	1	1	0	0	1	1	0	0	1	1	0	0	1	0	0	0	1
142305	complete	English	5	Yes, I agree to participate	Nova Scotia	QC/ATL	18 to 29 years	18-39	Male	Live with others	No Kids	Urban area	no/nondrinker	no	University degree/diploma	Not married/Single	Asian	1	0	0	1	0	0	0	1	0	0	1	0	0	1	0	1	1	0	0	1	0	1	0	1	1	0	0	0	0	0	1	0
138632	complete	English	5	Yes, I agree to participate	Quebec	QC/ATL	18 to 29 years	18-39	Other	Live with others	No Kids	Rural area	no/nondrinker	no	University degree/diploma	Not married/Single	Black/Indigenous/Arab/latinos	1	0	0	0	0	1	0	1	0	0	1	0	0	1	0	1	1	0	0	1	0	1	0	1	0	0	1	0	0	0	1	0
148013	complete	English	5	Yes, I agree to participate	Quebec	QC/ATL	30 to 39 years	18-39	Male	Live with others	No Kids	Urban area	Heavy driking	no	Some post-secondary	Married/living with partner	Black/Indigenous/Arab/latinos	1	0	0	1	0	0	1	0	0	0	1	0	1	0	1	0	0	1	1	0	0	1	0	1	1	0	0	0	0	1	0	0
62836	complete	English	5	Yes, I agree to participate	Nova Scotia	QC/ATL	70 years and over	60+	Female	Live with others	No Kids	Rural area	no/nondrinker	no	University degree/diploma	Married/living with partner	White	0	0	1	0	1	0	0	1	0	0	1	0	0	1	0	1	1	0	0	1	0	1	0	1	0	0	1	0	0	0	1	0
47487	complete	English	5	Yes, I agree to participate	Quebec	QC/ATL	18 to 29 years	18-39	Male	Live with others	No Kids	Suburban area	Heavy driking	no	Some post-secondary	Not married/Single	White	1	0	0	1	0	0	1	0	0	0	1	0	0	1	1	0	1	0	0	1	0	1	0	1	0	1	0	0	0	1	0	0
77606	complete	English	5	Yes, I agree to participate	Nova Scotia	QC/ATL	30 to 39 years	18-39	Male	Live with others	No Kids	Rural area	no/nondrinker	no	University degree/diploma	Not married/Single	Other	1	0	0	1	0	0	0	1	0	0	1	0	0	1	0	1	1	0	0	1	0	1	0	1	0	0	1	0	0	0	1	0
52278	complete	English	5	Yes, I agree to participate	Ontario	ON	30 to 39 years	18-39	Male	Live with others	No Kids	Urban area	no/nondrinker	no	University degree/diploma	Married/living with partner	Asian	1	0	0	1	0	0	0	1	0	0	1	0	0	1	0	1	0	1	1	0	0	1	0	1	1	0	0	0	0	0	1	0
34291	complete	English	5	Yes, I agree to participate	Ontario	ON	30 to 39 years	18-39	Male	Live with others	No Kids	Urban area	no/nondrinker	no	University degree/diploma	Married/living with partner	White	1	0	0	1	0	0	0	0	1	0	1	0	0	1	0	1	1	0	0	1	0	1	0	1	1	0	0	0	0	0	1	0
75878	complete	English	5	Yes, I agree to participate	Ontario	ON	30 to 39 years	18-39	Male	Live with others	No Kids	Urban area	Heavy driking	no	University degree/diploma	Married/living with partner	White	1	0	0	1	0	0	0	1	0	0	1	0	0	1	0	1	1	0	0	1	0	1	0	1	1	0	0	0	0	0	1	0
55945	complete	English	5	Yes, I agree to participate	Saskatchewan	SK/MN	60 to 69 years	60+	Female	Live alone	No Kids	Rural area	no/nondrinker	no	High school or less	Divorced/Separated/Widowed	White	0	0	1	0	1	0	0	1	0	0	1	0	1	0	0	1	0	1	0	1	1	0	0	1	0	0	1	0	1	0	0	1
7258	complete	English	5	Yes, I agree to participate	Quebec	QC/ATL	60 to 69 years	60+	Male	Live with others	No Kids	Urban area	no/nondrinker	no	University degree/diploma	Married/living with partner	White	0	0	1	1	0	0	0	1	0	0	1	0	0	1	0	1	1	0	0	1	0	1	0	1	1	0	0	0	0	0	1	0
122553	complete	English	5	Yes, I agree to participate	Quebec	QC/ATL	60 to 69 years	60+	Female	Live with others	No Kids	Suburban area	no/nondrinker	no	Some post-secondary	Married/living with partner	White	0	0	1	0	1	0	0	0	1	0	1	0	0	1	0	1	0	1	0	1	0	1	0	1	0	1	0	0	0	1	0	0
49702	complete	English	5	Yes, I agree to participate	Saskatchewan	SK/MN	60 to 69 years	60+	Female	Live with others	No Kids	Urban area	Heavy driking	no	University degree/diploma	Married/living with partner	White	0	0	1	0	1	0	1	0	0	0	1	0	0	1	0	1	0	1	0	1	0	1	0	1	1	0	0	0	0	0	1	0
106576	complete	English	5	Yes, I agree to participate	Saskatchewan	SK/MN	60 to 69 years	60+	Male	Live with others	No Kids	Urban area	no/nondrinker	no	Some post-secondary	Married/living with partner	White	0	0	1	1	0	0	0	1	0	0	1	0	0	1	0	1	0	1	0	1	0	1	0	1	1	0	0	0	0	1	0	0
73924	complete	English	5	Yes, I agree to participate	Prince Edward Island	QC/ATL	70 years and over	60+	Male	Live with others	No Kids	Suburban area	no/nondrinker	no	University degree/diploma	Married/living with partner		0	0	1	1	0	0	0	1	0	0	1	0	0	1	0	1	1	0	0	1	0	1	0	1	0	1	0	0	0	0	1	0
8810	complete	English	5	Yes, I agree to participate	Manitoba	SK/MN	60 to 69 years	60+	Male	Live with others	No Kids	Urban area	Heavy driking	yes	University degree/diploma	Married/living with partner	White	0	0	1	1	0	0	1	0	0	0	1	0	0	1	0	1	1	0	0	1	0	1	0	1	1	0	0	0	0	0	1	0
84923	complete	English	5	Yes, I agree to participate	New Brunswick	QC/ATL	30 to 39 years	18-39	Male	Live with others	No Kids	Suburban area	no/nondrinker	yes	College degree/diploma	Not married/Single	White	1	0	0	1	0	0	0	1	0	1	0	0	0	1	0	1	0	1	0	1	0	1	0	1	0	1	0	1	0	0	0	0
29431	complete	English	5	Yes, I agree to participate	Ontario	ON	30 to 39 years	18-39	Male	Live with others	No Kids	Suburban area	no/nondrinker	no	College degree/diploma	Not married/Single	White	1	0	0	1	0	0	0	1	0	0	1	0	0	1	0	1	0	1	0	1	0	1	0	1	0	1	0	1	0	0	0	0
96404	complete	English	5	Yes, I agree to participate	Saskatchewan	SK/MN	30 to 39 years	18-39	Male	Live with others	Kids	Urban area	Heavy driking	yes	Some post-secondary	Married/living with partner	White	1	0	0	1	0	0	0	0	1	0	1	0	0	1	0	1	1	0	0	1	0	1	1	0	1	0	0	0	0	1	0	0
77289	complete	English	5	Yes, I agree to participate	Manitoba	SK/MN	60 to 69 years	60+	Female	Live with others	No Kids	Rural area	no/nondrinker	no	High school or less	Married/living with partner	Other	0	0	1	0	1	0	0	1	0	0	1	0	0	1	0	1	0	1	0	1	0	1	0	1	0	0	1	0	1	0	0	0
40091	complete	English	5	Yes, I agree to participate	Quebec	QC/ATL	30 to 39 years	18-39	Male	Live alone	No Kids	Suburban area	no/nondrinker	no	University degree/diploma	Not married/Single	Black/Indigenous/Arab/latinos	1	0	0	1	0	0	0	0	1	0	1	0	0	1	0	1	1	0	0	1	1	0	0	1	0	1	0	0	0	0	1	0
79441	complete	English	5	Yes, I agree to participate	Saskatchewan	SK/MN	50 to 59 years	40-59	Male	Live with others	No Kids	Urban area	no/nondrinker	no	University degree/diploma	Married/living with partner	White	0	1	0	1	0	0	0	1	0	0	1	0	0	1	0	1	1	0	0	1	0	1	0	1	1	0	0	0	0	0	1	0
44730	complete	English	5	Yes, I agree to participate	British Columbia	BC	30 to 39 years	18-39	Male	Live with others	No Kids	Urban area	Heavy driking	no	High school or less	Married/living with partner	Asian	1	0	0	1	0	0	1	0	0				0	1	0	1	0	1	0	1	0	1	0	1	1	0	0	0	1	0	0	0
66793	complete	English	5	Yes, I agree to participate	Nova Scotia	QC/ATL	70 years and over	60+	Female	Live with others	No Kids	Rural area	no/nondrinker	no	Some post-secondary	Married/living with partner	White	0	0	1	0	1	0	0	1	0	0	1	0	0	1	0	1	1	0	0	1	0	1	0	1	0	0	1	0	0	1	0	0
81750	complete	English	5	Yes, I agree to participate	Quebec	QC/ATL	70 years and over	60+	Female	Live with others	No Kids	Suburban area	no/nondrinker	no	University degree/diploma	Married/living with partner	White	0	0	1	0	1	0	1	0	0	0	1	0	1	0	0	1	0	1	1	0	0	1	0	1	0	1	0	0	0	0	1	0
133925	complete	English	5	Yes, I agree to participate	Saskatchewan	SK/MN	30 to 39 years	18-39	Other	Live with others	No Kids	Urban area	Heavy driking	yes	University degree/diploma	Married/living with partner	Black/Indigenous/Arab/latinos	1	0	0	0	0	1	0	1	0	0	1	0	0	1	0	1	1	0	0	1	0	1	0	1	1	0	0	0	0	0	1	0
61569	complete	English	5	Yes, I agree to participate	Quebec	QC/ATL	60 to 69 years	60+	Male	Live with others	Kids	Suburban area	no/nondrinker	no	University degree/diploma	Married/living with partner	White	0	0	1	1	0	0	1	0	0	0	1	0	0	1	0	1	1	0	0	1	0	1	1	0	0	1	0	0	0	0	1	0
46273	complete	English	5	Yes, I agree to participate	Nova Scotia	QC/ATL	70 years and over	60+	Female	Live alone	No Kids	Urban area	no/nondrinker	no	University degree/diploma	Divorced/Separated/Widowed	White	0	0	1	0	1	0	0	1	0	0	1	0	0	1	1	0	1	0	0	1	1	0	0	1	1	0	0	0	0	0	1	1
150234	complete	English	5	Yes, I agree to participate	Quebec	QC/ATL	18 to 29 years	18-39	Male	Live with others	No Kids	Urban area	no/nondrinker	no	University degree/diploma	Married/living with partner	Black/Indigenous/Arab/latinos	1	0	0	1	0	0	0	1	0	0	1	0	0	1	0	1	1	0	0	1	0	1	0	1	1	0	0	0	0	0	1	0
149217	complete	English	5	Yes, I agree to participate	Alberta	AB	18 to 29 years	18-39	Male	Live with others	Kids	Rural area	no/nondrinker	no	Some post-secondary	Married/living with partner	White	1	0	0	1	0	0	0	1	0	0	1	0	0	1	0	1	1	0	0	1	0	1	1	0	0	0	1	0	0	1	0	0
78221	complete	English	5	Yes, I agree to participate	Nova Scotia	QC/ATL	60 to 69 years	60+	Male	Live with others	No Kids	Urban area	Heavy driking	yes	College degree/diploma	Married/living with partner	White	0	0	1	1	0	0	0	1	0	0	1	0	0	1	0	1	1	0	0	1	0	1	0	1	1	0	0	1	0	0	0	0
75561	complete	English	5	Yes, I agree to participate	Manitoba	SK/MN	60 to 69 years	60+	Female	Live with others	No Kids	Rural area	Heavy driking	yes	University degree/diploma	Married/living with partner	White	0	0	1	0	1	0	0	1	0	0	1	0	0	1	0	1	0	1	0	1	0	1	0	1	0	0	1	0	0	0	1	0
37087	complete	English	5	Yes, I agree to participate	Northwest Territories	YK/NT/NU	30 to 39 years	18-39	Other	Live alone	No Kids	Suburban area	no/nondrinker	no	College degree/diploma	Not married/Single	White	1	0	0	0	0	1	0	1	0	0	1	0	0	1	0	1	0	1	0	1	1	0	0	1	0	1	0	1	0	0	0	0
36641	complete	English	5	Yes, I agree to participate	Saskatchewan	SK/MN	70 years and over	60+	Male	Live with others	No Kids	Urban area	no/nondrinker	no	University degree/diploma	Married/living with partner	White	0	0	1	1	0	0	0	1	0	0	1	0	0	1	0	1	0	1	0	1	0	1	0	1	1	0	0	0	0	0	1	0
97550	complete	English	5	Yes, I agree to participate	Quebec	QC/ATL	30 to 39 years	18-39	Male	Live with others	No Kids	Suburban area	no/nondrinker	no	University degree/diploma	Married/living with partner	White	1	0	0	1	0	0	0	0	1	0	1	0	0	1	0	1	1	0	0	1	0	1	0	1	0	1	0	0	0	0	1	0
104011	complete	English	5	Yes, I agree to participate	British Columbia	BC	30 to 39 years	18-39	Male	Live with others	No Kids	Urban area	no/nondrinker	no	University degree/diploma	Married/living with partner	Asian	1	0	0	1	0	0	0	1	0	0	1	0	0	1	0	1	0	1	1	0	0	1	0	1	1	0	0	0	0	0	1	0
130927	complete	English	5	Yes, I agree to participate	Saskatchewan	SK/MN	18 to 29 years	18-39	Male	Live alone	No Kids	Rural area	no/nondrinker	no	Some post-secondary	Married/living with partner	Other	1	0	0	1	0	0	0	1	0	0	1	0	0	1	0	1	0	1	0	1	1	0	0	1	0	0	1	0	0	1	0	0
47965	complete	English	5	Yes, I agree to participate	Manitoba	SK/MN	60 to 69 years	60+	Male	Live with others	No Kids	Suburban area	no/nondrinker	no	University degree/diploma	Married/living with partner	White	0	0	1	1	0	0	0	1	0	0	1	0	0	1	0	1	1	0	0	1	0	1	0	1	0	1	0	0	0	0	1	0
125995	complete	English	5	Yes, I agree to participate	Ontario	ON	18 to 29 years	18-39	Female	Live with others	No Kids	Urban area	no/nondrinker	yes	University degree/diploma	Not married/Single	Asian	1	0	0	0	1	0	0	1	0	1	0	0	1	0	1	0	0	1	1	0	0	1	0	1	1	0	0	0	0	0	1	0
96701	complete	English	5	Yes, I agree to participate	Quebec	QC/ATL	18 to 29 years	18-39	Male	Live with others	No Kids	Urban area	Heavy driking	no	University degree/diploma	Not married/Single	Asian	1	0	0	1	0	0	0	0	1	0	1	0	0	1	0	1	0	1	0	1	0	1	0	1	1	0	0	0	0	0	1	0
56354	complete	English	5	Yes, I agree to participate	Alberta	AB	30 to 39 years	18-39	Male	Live with others	No Kids	Suburban area	no/nondrinker	no	University degree/diploma	Married/living with partner	Asian	1	0	0	1	0	0	0	1	0	0	1	0	0	1	0	1	0	1	0	1	0	1	0	1	0	1	0	0	0	0	1	0
31097	complete	English	5	Yes, I agree to participate	Nova Scotia	QC/ATL	30 to 39 years	18-39	Male	Live with others	Kids	Suburban area	no/nondrinker	no	University degree/diploma	Married/living with partner	Asian	1	0	0	1	0	0	0	1	0	0	1	0	0	1	0	1	0	1	0	1	0	1	1	0	0	1	0	0	0	0	1	0
29395	complete	English	5	Yes, I agree to participate	Manitoba	SK/MN	70 years and over	60+	Male	Live with others	No Kids	Suburban area	no/nondrinker	no	High school or less	Married/living with partner	White	0	0	1	1	0	0	0	1	0	0	1	0	0	1	0	1	1	0	0	1	0	1	0	1	0	1	0	0	1	0	0	0
75543	complete	English	5	Yes, I agree to participate	Manitoba	SK/MN	60 to 69 years	60+	Male	Live with others	No Kids	Urban area	Heavy driking	no	High school or less	Married/living with partner	White	0	0	1	1	0	0	0	1	0	0	1	0	0	1	0	1	1	0	0	1	0	1	0	1	1	0	0	0	1	0	0	0
10085	complete	English	5	Yes, I agree to participate	Manitoba	SK/MN	70 years and over	60+	Female	Live alone	No Kids	Rural area	no/nondrinker	no	University degree/diploma	Divorced/Separated/Widowed	White	0	0	1	0	1	0	0	1	0	0	1	0	0	1	0	1	1	0	0	1	1	0	0	1	0	0	1	0	0	0	1	1
86918	complete	English	5	Yes, I agree to participate	Quebec	QC/ATL	30 to 39 years	18-39	Male	Live with others	No Kids	Urban area	no/nondrinker	no	University degree/diploma	Married/living with partner	Black/Indigenous/Arab/latinos	1	0	0	1	0	0	1	0	0	0	1	0	0	1	0	1	0	1	0	1	0	1	0	1	1	0	0	0	0	0	1	0
74627	complete	English	5	Yes, I agree to participate	New Brunswick	QC/ATL	70 years and over	60+	Male	Live with others	No Kids	Suburban area	no/nondrinker	no	University degree/diploma	Married/living with partner	White	0	0	1	1	0	0	0	1	0	0	1	0	0	1	0	1	1	0	0	1	0	1	0	1	0	1	0	0	0	0	1	0
113957	complete	English	5	Yes, I agree to participate	Manitoba	SK/MN	18 to 29 years	18-39	Female	Live with others	Kids	Suburban area	no/nondrinker	no	University degree/diploma	Not married/Single	White	1	0	0	0	1	0	0	0	1	0	1	0	1	0	1	0	0	1	1	0	0	1	1	0	0	1	0	0	0	0	1	0
80160	complete	English	5	Yes, I agree to participate	Quebec	QC/ATL	30 to 39 years	18-39	Male	Live alone	No Kids	Suburban area	Heavy driking	no	University degree/diploma	Not married/Single	White	1	0	0	1	0	0	1	0	0	0	1	0	0	1	0	1	0	1	0	1	1	0	0	1	0	1	0	0	0	0	1	0
111085	complete	English	5	Yes, I agree to participate	Nova Scotia	QC/ATL	70 years and over	60+	Male	Live with others	No Kids	Suburban area	no/nondrinker	no	Some post-secondary	Married/living with partner	White	0	0	1	1	0	0	0	0	1	0	1	0	0	1	0	1	0	1	0	1	0	1	0	1	0	1	0	0	0	1	0	0
131518	complete	English	5	Yes, I agree to participate	Manitoba	SK/MN	18 to 29 years	18-39	Female	Live with others	Kids	Urban area	no/nondrinker	no	University degree/diploma	Married/living with partner	Black/Indigenous/Arab/latinos	1	0	0	0	1	0	0	1	0	0	1	0	0	1	0	1	1	0	0	1	0	1	1	0	1	0	0	0	0	0	1	0
74380	complete	English	5	Yes, I agree to participate	Quebec	QC/ATL	60 to 69 years	60+	Male	Live with others	No Kids	Suburban area	no/nondrinker	no	University degree/diploma	Married/living with partner	White	0	0	1	1	0	0	0	1	0	0	1	0	0	1	0	1	0	1	1	0	0	1	0	1	0	1	0	0	0	0	1	0
91755	complete	English	5	Yes, I agree to participate	Alberta	AB	30 to 39 years	18-39	Male	Live with others	Kids	Suburban area	no/nondrinker	no	University degree/diploma	Married/living with partner	White	1	0	0	1	0	0	0	1	0	0	1	0	1	0	1	0	0	1	1	0	0	1	1	0	0	1	0	0	0	0	1	0
134380	complete	English	5	Yes, I agree to participate	Quebec	QC/ATL	30 to 39 years	18-39	Male	Live with others	Kids	Urban area	no/nondrinker	no	University degree/diploma	Married/living with partner	Black/Indigenous/Arab/latinos	1	0	0	1	0	0							0	1	1	0	0	1	1	0	0	1	1	0	1	0	0	0	0	0	1	0
122930	complete	English	5	Yes, I agree to participate	New Brunswick	QC/ATL	30 to 39 years	18-39	Male	Live with others	No Kids	Urban area	Heavy driking	no	Some post-secondary	Not married/Single	White	1	0	0	1	0	0	0	1	0	0	1	0	1	0	0	1	0	1	0	1	0	1	0	1	1	0	0	0	0	1	0	0
50044	complete	English	5	Yes, I agree to participate	Saskatchewan	SK/MN	60 to 69 years	60+	Female	Live with others	No Kids	Suburban area	no/nondrinker	no	Some post-secondary	Married/living with partner		0	0	1	0	1	0	0	1	0	0	1	0	0	1	0	1	0	1	0	1	0	1	0	1	0	1	0	0	0	1	0	0
147490	complete	English	5	Yes, I agree to participate	British Columbia	BC	30 to 39 years	18-39	Male	Live with others	No Kids	Urban area	no/nondrinker	no	University degree/diploma	Married/living with partner	White	1	0	0	1	0	0	0	1	0	0	1	0	0	1	0	1	1	0	0	1	0	1	0	1	1	0	0	0	0	0	1	0
109423	complete	English	5	Yes, I agree to participate	Quebec	QC/ATL	30 to 39 years	18-39	Male	Live with others	Kids	Urban area	no/nondrinker	no	University degree/diploma	Married/living with partner	White	1	0	0	1	0	0	0	1	0	0	1	0	0	1	0	1	0	1	0	1	0	1	1	0	1	0	0	0	0	0	1	0
59079	complete	English	5	Yes, I agree to participate	Quebec	QC/ATL	30 to 39 years	18-39	Male	Live with others	No Kids	Urban area	no/nondrinker	no	University degree/diploma	Married/living with partner	Asian	1	0	0	1	0	0	0	0	1	0	1	0	0	1	0	1	0	1	0	1	0	1	0	1	1	0	0	0	0	0	1	0
67178	complete	English	5	Yes, I agree to participate	British Columbia	BC	30 to 39 years	18-39	Male	Live with others	Kids	Urban area	no/nondrinker	no	University degree/diploma	Married/living with partner	Asian	1	0	0	1	0	0	0	1	0	0	1	0	0	1	0	1	0	1	0	1	0	1	1	0	1	0	0	0	0	0	1	0
88209	complete	English	5	Yes, I agree to participate	Alberta	AB	30 to 39 years	18-39	Male	Live with others	Kids	Urban area	no/nondrinker	no	University degree/diploma	Married/living with partner	Asian	1	0	0	1	0	0							0	1	1	0	1	0	1	0	0	1	1	0	1	0	0	0	0	0	1	0
153201	complete	English	5	Yes, I agree to participate	Quebec	QC/ATL	30 to 39 years	18-39	Male	Live with others	No Kids	Suburban area	no/nondrinker	no	University degree/diploma	Not married/Single	White	1	0	0	1	0	0	0	1	0	0	1	0	1	0	0	1	1	0	1	0	0	1	0	1	0	1	0	0	0	0	1	0
54191	complete	English	5	Yes, I agree to participate	British Columbia	BC	30 to 39 years	18-39	Male	Live with others	No Kids	Urban area	no/nondrinker	no	Some post-secondary	Married/living with partner	Asian	1	0	0	1	0	0	0	1	0	0	1	0	1	0	1	0	1	0	0	1	0	1	0	1	1	0	0	0	0	1	0	0
88402	complete	English	5	Yes, I agree to participate	Quebec	QC/ATL	30 to 39 years	18-39	Male	Live with others	No Kids	Urban area	no/nondrinker	no	University degree/diploma	Married/living with partner	White	1	0	0	1	0	0	0	1	0	0	1	0	0	1	0	1	1	0	0	1	0	1	0	1	1	0	0	0	0	0	1	0
87932	complete	English	5	Yes, I agree to participate	Alberta	AB	30 to 39 years	18-39	Male	Live with others	Kids	Urban area	Heavy driking	no	University degree/diploma	Married/living with partner	Asian	1	0	0	1	0	0	1	0	0	0	1	0	1	0	1	0	0	1	1	0	0	1	1	0	1	0	0	0	0	0	1	0
134951	complete	English	5	Yes, I agree to participate	British Columbia	BC	30 to 39 years	18-39	Male	Live with others	No Kids	Suburban area	no/nondrinker	no	University degree/diploma	Not married/Single	Asian	1	0	0	1	0	0	0	1	0	0	1	0	1	0	1	0	0	1	1	0	0	1	0	1	0	1	0	0	0	0	1	0
147675	complete	English	5	Yes, I agree to participate	British Columbia	BC	18 to 29 years	18-39	Male	Live with others	No Kids	Suburban area	Heavy driking	no	University degree/diploma	Married/living with partner	Asian	1	0	0	1	0	0	0	1	0	0	1	0	0	1	0	1	0	1	0	1	0	1	0	1	0	1	0	0	0	0	1	0
2209	complete	English	4	Yes, I agree to participate	Ontario	ON	30 to 39 years	18-39	Male	Live with others	No Kids	Urban area	Heavy driking	yes	College degree/diploma	Married/living with partner	Other	1	0	0	1	0	0	0	0	1	0	0	1	0	1	0	1	0	1	0	1	0	1	0	1	1	0	0	1	0	0	0	0
4578	complete	English	4	Yes, I agree to participate	Ontario	ON	40 to 49 years	40-59	Female	Live with others	No Kids	Urban area	no/nondrinker	no	University degree/diploma	Married/living with partner	White	0	1	0	0	1	0	1	0	0	0	1	0	0	1	0	1	0	1	0	1	0	1	0	1	1	0	0	0	0	0	1	0
516	complete	English	4	Yes, I agree to participate	Ontario	ON	60 to 69 years	60+	Female	Live with others	No Kids	Rural area	Heavy driking	no	High school or less	Married/living with partner	White	0	0	1	0	1	0	0	1	0	0	1	0	1	0	1	0	0	1	1	0	0	1	0	1	0	0	1	0	1	0	0	0
4705	complete	English	4	Yes, I agree to participate	Ontario	ON	18 to 29 years	18-39	Female	Live with others	No Kids	Urban area	no/nondrinker	no	University degree/diploma	Married/living with partner	White	1	0	0	0	1	0	0	1	0	0	1	0	1	0	0	1	0	1	1	0	0	1	0	1	1	0	0	0	0	0	1	0
469	complete	English	4	Yes, I agree to participate	Ontario	ON	70 years and over	60+	Male	Live with others	Kids	Urban area	REF	no	High school or less	Married/living with partner	Asian	0	0	1	1	0	0	0	1	0				0	1	0	1	0	1	0	1	0	1	1	0	1	0	0	0	1	0	0	0
728	complete	English	4	Yes, I agree to participate	Ontario	ON	30 to 39 years	18-39	Male	Live with others	No Kids	Suburban area	no/nondrinker	no	University degree/diploma	Married/living with partner	Asian	1	0	0	1	0	0	0	1	0	0	1	0	0	1	0	1	0	1	0	1	0	1	0	1	0	1	0	0	0	0	1	0
3987	complete	English	4	Yes, I agree to participate	Quebec	QC/ATL	30 to 39 years	18-39	Male	Live with others	No Kids	Urban area	Heavy driking	no	University degree/diploma	Not married/Single	White	1	0	0	1	0	0	1	0	0	0	1	0	0	1	0	1	0	1	1	0	0	1	0	1	1	0	0	0	0	0	1	0
3020	complete	English	4	Yes, I agree to participate	British Columbia	BC	60 to 69 years	60+	Female	Live alone	No Kids	Urban area	no/nondrinker	no	College degree/diploma	Not married/Single	Asian	0	0	1	0	1	0	0	1	0	0	1	0	0	1	1	0	0	1	0	1	1	0	0	1	1	0	0	1	0	0	0	0
2089	complete	English	4	Yes, I agree to participate	Quebec	QC/ATL	40 to 49 years	40-59	Male	Live with others	Kids	Rural area	no/nondrinker	no	Some post-secondary	Married/living with partner	Asian	0	1	0	1	0	0	0	1	0	0	1	0	0	1	0	1	1	0	0	1	0	1	1	0	0	0	1	0	0	1	0	0
2500	complete	English	4	Yes, I agree to participate	Ontario	ON	60 to 69 years	60+	Female	Live with others	No Kids	Suburban area	Heavy driking	no	University degree/diploma	Married/living with partner	White	0	0	1	0	1	0	0	1	0	0	1	0	0	1	0	1	0	1	0	1	0	1	0	1	0	1	0	0	0	0	1	0
5519	complete	English	4	Yes, I agree to participate	Saskatchewan	SK/MN	40 to 49 years	40-59	Female	Live with others	Kids	Rural area	no/nondrinker	yes	Some post-secondary	Married/living with partner	White	0	1	0	0	1	0	0	1	0	0	1	0	1	0	0	1	0	1	1	0	0	1	1	0	0	0	1	0	0	1	0	0
2758	complete	English	4	Yes, I agree to participate	British Columbia	BC	30 to 39 years	18-39	Male	Live with others	Kids	Suburban area	no/nondrinker	no	University degree/diploma	Married/living with partner	White	1	0	0	1	0	0	0	1	0	0	1	0	0	1	0	1	1	0	0	1	0	1	1	0	0	1	0	0	0	0	1	0
3490	complete	English	4	Yes, I agree to participate	Ontario	ON	70 years and over	60+	Female	Live with others	No Kids	Rural area	Heavy driking	no	College degree/diploma	Married/living with partner	White	0	0	1	0	1	0	0	1	0	0	1	0	0	1	0	1	0	1	0	1	0	1	0	1	0	0	1	1	0	0	0	0
2199	complete	English	4	Yes, I agree to participate	Alberta	AB	40 to 49 years	40-59	Male	Live with others	Kids	Suburban area	no/nondrinker	no	University degree/diploma	Married/living with partner	White	0	1	0	1	0	0	0	1	0	0	1	0	0	1	0	1	1	0	0	1	0	1	1	0	0	1	0	0	0	0	1	0
2639	complete	English	4	Yes, I agree to participate	Ontario	ON	60 to 69 years	60+	Male	Live with others	No Kids	Urban area	Heavy driking	no	University degree/diploma	Married/living with partner	Asian	0	0	1	1	0	0	0	1	0	0	1	0	1	0	1	0	1	0	1	0	0	1	0	1	1	0	0	0	0	0	1	0
6024	complete	English	4	Yes, I agree to participate	Manitoba	SK/MN	30 to 39 years	18-39	Male	Live alone	No Kids	Urban area	Heavy driking	no	High school or less	Not married/Single	White	1	0	0	1	0	0	0	1	0	0	0	1	0	1	0	1	1	0	0	1	1	0	0	1	1	0	0	0	1	0	0	0
441	complete	English	4	Yes, I agree to participate	Alberta	AB	60 to 69 years	60+	Male	Live alone	No Kids	Urban area	no/nondrinker	no	College degree/diploma	Divorced/Separated/Widowed	White	0	0	1	1	0	0	0	1	0	0	1	0	0	1	0	1	1	0	0	1	1	0	0	1	1	0	0	1	0	0	0	1
1686	complete	English	4	Yes, I agree to participate	Ontario	ON	50 to 59 years	40-59	Female	Live with others	Kids	Suburban area	Heavy driking	no	College degree/diploma	Divorced/Separated/Widowed	Asian	0	1	0	0	1	0	0	1	0	0	1	0	0	1	0	1	1	0	0	1	0	1	1	0	0	1	0	1	0	0	0	1
3686	complete	English	4	Yes, I agree to participate	Quebec	QC/ATL	18 to 29 years	18-39	Male	Live with others	No Kids	Urban area	Heavy driking	no	College degree/diploma	Married/living with partner	Asian	1	0	0	1	0	0	0	1	0	0	1	0	0	1	0	1	1	0	0	1	0	1	0	1	1	0	0	1	0	0	0	0
938	complete	English	4	Yes, I agree to participate	Ontario	ON	70 years and over	60+	Female	Live with others	No Kids	Urban area	no/nondrinker	no	High school or less	Married/living with partner	Black/Indigenous/Arab/latinos	0	0	1	0	1	0	0	1	0	0	1	0	1	0	1	0	0	1	1	0	0	1	0	1	1	0	0	0	1	0	0	0
3409	complete	English	4	Yes, I agree to participate	Alberta	AB	18 to 29 years	18-39	Female	Live with others	No Kids	Suburban area	Heavy driking	no	Some post-secondary	Married/living with partner	White	1	0	0	0	1	0	1	0	0	0	1	0	0	1	0	1	1	0	0	1	0	1	0	1	0	1	0	0	0	1	0	0
1285	complete	English	4	Yes, I agree to participate	Ontario	ON	40 to 49 years	40-59	Male	Live alone	No Kids	Suburban area	no/nondrinker	no	University degree/diploma	Not married/Single	White	0	1	0	1	0	0	0	1	0	0	1	0	1	0	1	0	1	0	0	1	1	0	0	1	0	1	0	0	0	0	1	0
4160	complete	English	4	Yes, I agree to participate	Alberta	AB	60 to 69 years	60+	Male	Live with others	No Kids	Suburban area	no/nondrinker	no	University degree/diploma	Married/living with partner	White	0	0	1	1	0	0	0	1	0	0	1	0	0	1	0	1	1	0	0	1	0	1	0	1	0	1	0	0	0	0	1	0
5713	complete	English	4	Yes, I agree to participate	Saskatchewan	SK/MN	70 years and over	60+	Male	Live with others	No Kids	Suburban area	no/nondrinker	no	College degree/diploma	Married/living with partner	White	0	0	1	1	0	0	0	1	0	0	1	0	0	1	0	1	0	1	0	1	0	1	0	1	0	1	0	1	0	0	0	0
2631	complete	English	4	Yes, I agree to participate	Ontario	ON	40 to 49 years	40-59	Male	Live alone	No Kids	Urban area	no/nondrinker	no	College degree/diploma	Married/living with partner	White	0	1	0	1	0	0	0	1	0	0	1	0	0	1	0	1	1	0	0	1	1	0	0	1	1	0	0	1	0	0	0	0
5210	complete	English	4	Yes, I agree to participate	Alberta	AB	40 to 49 years	40-59	Other	Live with others	Kids	Urban area	no/nondrinker	no	High school or less	Married/living with partner	Asian	0	1	0	0	0	1							0	1	0	1	0	1	0	1	0	1	1	0	1	0	0	0	1	0	0	0
4030	complete	English	4	Yes, I agree to participate	Ontario	ON	18 to 29 years	18-39	Other	Live with others	No Kids	Urban area	no/nondrinker	no	Some post-secondary	Not married/Single	White	1	0	0	0	0	1	0	1	0	0	1	0	1	0	0	1	0	1	1	0	0	1	0	1	1	0	0	0	0	1	0	0
6808	complete	English	4	Yes, I agree to participate	Ontario	ON	18 to 29 years	18-39	Female	Live with others	No Kids	Urban area	no/nondrinker	no	University degree/diploma	Not married/Single	Asian	1	0	0	0	1	0	0	1	0	0	1	0	1	0	1	0	0	1	1	0	0	1	0	1	1	0	0	0	0	0	1	0
2825	complete	English	4	Yes, I agree to participate	Quebec	QC/ATL	30 to 39 years	18-39	Male	Live with others	No Kids	Urban area	no/nondrinker	yes	University degree/diploma	Married/living with partner	White	1	0	0	1	0	0	0	0	1	0	0	1	0	1	0	1	1	0	0	1	0	1	0	1	1	0	0	0	0	0	1	0
141	complete	English	4	Yes, I agree to participate	Quebec	QC/ATL	40 to 49 years	40-59	Female	Live with others	No Kids	Urban area	no/nondrinker	no	University degree/diploma	Not married/Single	White	0	1	0	0	1	0	0	1	0	0	1	0	0	1	0	1	1	0	0	1	0	1	0	1	1	0	0	0	0	0	1	0
6626	complete	English	4	Yes, I agree to participate	Ontario	ON	18 to 29 years	18-39	Male	Live alone	No Kids	Urban area	no/nondrinker	no	Some post-secondary	Not married/Single	White	1	0	0	1	0	0	0	1	0	0	1	0	0	1	1	0	1	0	0	1	1	0	0	1	1	0	0	0	0	1	0	0
4022	complete	English	4	Yes, I agree to participate	British Columbia	BC	30 to 39 years	18-39	Female	Live with others	Kids	Urban area	no/nondrinker	no	Some post-secondary	Married/living with partner	Asian	1	0	0	0	1	0	0	1	0	0	1	0	0	1	0	1	0	1	0	1	0	1	1	0	1	0	0	0	0	1	0	0
6258	complete	English	4	Yes, I agree to participate	Ontario	ON	60 to 69 years	60+	Female	Live with others	No Kids	Suburban area	no/nondrinker	no	College degree/diploma	Divorced/Separated/Widowed	White	0	0	1	0	1	0	0	1	0	0	1	0	0	1	0	1	1	0	0	1	0	1	0	1	0	1	0	1	0	0	0	1
164	complete	English	4	Yes, I agree to participate	Ontario	ON	70 years and over	60+	Female	Live alone	No Kids	Suburban area	no/nondrinker	no	College degree/diploma	Divorced/Separated/Widowed	White	0	0	1	0	1	0	0	0	1	0	1	0	0	1	0	1	0	1	0	1	1	0	0	1	0	1	0	1	0	0	0	1
5569	complete	English	4	Yes, I agree to participate	Ontario	ON	18 to 29 years	18-39	Other	Live alone	No Kids	Suburban area	Heavy driking	no	University degree/diploma		Asian	1	0	0	0	0	1	1	0	0	0	1	0	1	0	1	0	1	0	1	0	1	0	0	1	0	1	0	0	0	0	1	0
512	complete	English	4	Yes, I agree to participate	Alberta	AB	50 to 59 years	40-59	Male	Live with others	No Kids	Rural area	no/nondrinker	no	Some post-secondary	Divorced/Separated/Widowed	White	0	1	0	1	0	0	0	1	0	0	1	0	0	1	0	1	1	0	0	1	0	1	0	1	0	0	1	0	0	1	0	1
6888	complete	English	4	Yes, I agree to participate	Alberta	AB	30 to 39 years	18-39	Male	Live with others	No Kids	Suburban area	Heavy driking	no	University degree/diploma	Married/living with partner	Asian	1	0	0	1	0	0	0	0	1	0	1	0	0	1	0	1	0	1	0	1	0	1	0	1	0	1	0	0	0	0	1	0
3324	complete	English	4	Yes, I agree to participate	Alberta	AB	50 to 59 years	40-59	Female	Live alone	No Kids	Urban area	no/nondrinker	no	Some post-secondary	Not married/Single	White	0	1	0	0	1	0	0	1	0	0	1	0	0	1	0	1	1	0	0	1	1	0	0	1	1	0	0	0	0	1	0	0
79	complete	English	4	Yes, I agree to participate	Alberta	AB	70 years and over	60+	Female	Live alone	No Kids	Urban area	no/nondrinker	no	Some post-secondary	Divorced/Separated/Widowed	Other	0	0	1	0	1	0	0	1	0	0	1	0	0	1	0	1	0	1	0	1	1	0	0	1	1	0	0	0	0	1	0	1
2751	complete	English	4	Yes, I agree to participate	New Brunswick	QC/ATL	40 to 49 years	40-59	Female	Live with others	No Kids	Rural area	no/nondrinker	no	College degree/diploma	Married/living with partner	White	0	1	0	0	1	0	0	1	0	0	1	0	0	1	0	1	1	0	0	1	0	1	0	1	0	0	1	1	0	0	0	0
133	complete	English	4	Yes, I agree to participate	Quebec	QC/ATL	40 to 49 years	40-59	Male	Live with others	No Kids	Urban area	no/nondrinker	no	High school or less	Not married/Single	Black/Indigenous/Arab/latinos	0	1	0	1	0	0	0	1	0	0	1	0	0	1	0	1	0	1	0	1	0	1	0	1	1	0	0	0	1	0	0	0
1638	complete	English	4	Yes, I agree to participate	Manitoba	SK/MN	60 to 69 years	60+	Male	Live with others	No Kids	Suburban area	no/nondrinker	no	University degree/diploma	Married/living with partner	White	0	0	1	1	0	0	0	1	0	0	1	0	0	1	0	1	1	0	0	1	0	1	0	1	0	1	0	0	0	0	1	0
6463	complete	English	4	Yes, I agree to participate	Ontario	ON	18 to 29 years	18-39	Female	Live with others	No Kids	Suburban area	Heavy driking	yes	University degree/diploma	Not married/Single	Black/Indigenous/Arab/latinos	1	0	0	0	1	0	0	1	0	1	0	0	1	0	0	1	1	0	0	1	0	1	0	1	0	1	0	0	0	0	1	0
2972	complete	English	4	Yes, I agree to participate	Saskatchewan	SK/MN	50 to 59 years	40-59	Male	Live with others	No Kids	Urban area	no/nondrinker	no	Some post-secondary	Married/living with partner	White	0	1	0	1	0	0	0	1	0	0	1	0	0	1	0	1	0	1	0	1	0	1	0	1	1	0	0	0	0	1	0	0
6662	complete	English	4	Yes, I agree to participate	Ontario	ON	40 to 49 years	40-59	Female	Live with others	Kids	Urban area	no/nondrinker	no	College degree/diploma	Married/living with partner	Asian	0	1	0	0	1	0	0	0	1	0	1	0	1	0	1	0	1	0	0	1	0	1	1	0	1	0	0	1	0	0	0	0
5398	complete	English	4	Yes, I agree to participate	Ontario	ON	40 to 49 years	40-59	Male	Live with others	No Kids	Urban area	Heavy driking	no	University degree/diploma	Married/living with partner	White	0	1	0	1	0	0	1	0	0	0	1	0	0	1	0	1	1	0	1	0	0	1	0	1	1	0	0	0	0	0	1	0
5912	complete	English	4	Yes, I agree to participate	Alberta	AB	50 to 59 years	40-59	Female	Live with others	No Kids	Urban area	no/nondrinker	no	University degree/diploma	Married/living with partner	Asian	0	1	0	0	1	0	0	1	0	0	1	0	0	1	0	1	1	0	0	1	0	1	0	1	1	0	0	0	0	0	1	0
5383	complete	English	4	Yes, I agree to participate	British Columbia	BC	40 to 49 years	40-59	Female	Live alone	No Kids	Urban area	no/nondrinker	no	College degree/diploma	Not married/Single	White	0	1	0	0	1	0	0	1	0	0	1	0	0	1	0	1	0	1	0	1	1	0	0	1	1	0	0	1	0	0	0	0
122	complete	English	4	Yes, I agree to participate	Ontario	ON	70 years and over	60+	Female	Live alone	No Kids	Suburban area	no/nondrinker	no	University degree/diploma	Divorced/Separated/Widowed	White	0	0	1	0	1	0	0	1	0	0	1	0	0	1	0	1	0	1	0	1	1	0	0	1	0	1	0	0	0	0	1	1
3674	complete	English	4	Yes, I agree to participate	Manitoba	SK/MN	18 to 29 years	18-39	Female	Live alone	No Kids	Urban area	no/nondrinker	yes	University degree/diploma	Not married/Single	Black/Indigenous/Arab/latinos	1	0	0	0	1	0	1	0	0	1	0	0	0	1	0	1	0	1	0	1	1	0	0	1	1	0	0	0	0	0	1	0
1649	complete	English	4	Yes, I agree to participate	Ontario	ON	60 to 69 years	60+	Male	Live with others	No Kids	Suburban area	no/nondrinker	yes	University degree/diploma	Married/living with partner	White	0	0	1	1	0	0	0	1	0	0	1	0	0	1	0	1	1	0	0	1	0	1	0	1	0	1	0	0	0	0	1	0
3246	complete	English	4	Yes, I agree to participate	Ontario	ON	18 to 29 years	18-39	Male	Live with others	No Kids	Suburban area	no/nondrinker	no	University degree/diploma	Not married/Single	Asian	1	0	0	1	0	0	0	1	0	0	1	0	0	1	1	0	0	1	1	0	0	1	0	1	0	1	0	0	0	0	1	0
51	complete	English	4	Yes, I agree to participate	Alberta	AB	50 to 59 years	40-59	Male	Live with others	Kids	Suburban area	Heavy driking	no	University degree/diploma	Married/living with partner	Asian	0	1	0	1	0	0	0	1	0	0	1	0	0	1	0	1	1	0	0	1	0	1	1	0	0	1	0	0	0	0	1	0
6846	complete	English	4	Yes, I agree to participate	Ontario	ON	50 to 59 years	40-59	Female	Live with others	No Kids	Urban area	no/nondrinker	no	College degree/diploma	Divorced/Separated/Widowed	White	0	1	0	0	1	0	0	1	0	0	1	0	0	1	1	0	1	0	1	0	0	1	0	1	1	0	0	1	0	0	0	1
4710	complete	English	4	Yes, I agree to participate	Alberta	AB	60 to 69 years	60+	Female	Live alone	No Kids	Suburban area	Heavy driking	no	Some post-secondary	Married/living with partner	White	0	0	1	0	1	0	1	0	0	0	1	0	1	0	1	0	0	1	0	1	1	0	0	1	0	1	0	0	0	1	0	0
6191	complete	English	4	Yes, I agree to participate	Alberta	AB	18 to 29 years	18-39	Male	Live with others	Kids	Suburban area	no/nondrinker	no	University degree/diploma	Married/living with partner	White	1	0	0	1	0	0	0	1	0	0	1	0	0	1	0	1	1	0	0	1	0	1	1	0	0	1	0	0	0	0	1	0
2698	complete	English	4	Yes, I agree to participate	Ontario	ON	70 years and over	60+	Female	Live with others	No Kids	Rural area	no/nondrinker	no	College degree/diploma	Married/living with partner	White	0	0	1	0	1	0	0	1	0	0	1	0	0	1	0	1	1	0	0	1	0	1	0	1	0	0	1	1	0	0	0	0
1644	complete	English	4	Yes, I agree to participate	Ontario	ON	50 to 59 years	40-59	Male	Live with others	No Kids	Urban area	no/nondrinker	no	University degree/diploma	Married/living with partner	White	0	1	0	1	0	0	1	0	0	0	1	0	0	1	0	1	1	0	0	1	0	1	0	1	1	0	0	0	0	0	1	0
5606	complete	English	4	Yes, I agree to participate	Ontario	ON	18 to 29 years	18-39	Female	Live alone	No Kids	Urban area	no/nondrinker	yes	College degree/diploma	Married/living with partner	White	1	0	0	0	1	0	0	1	0	1	0	0	1	0	0	1	0	1	1	0	1	0	0	1	1	0	0	1	0	0	0	0
4709	complete	English	4	Yes, I agree to participate	British Columbia	BC	50 to 59 years	40-59	Female	Live with others	No Kids	Urban area	no/nondrinker	no	University degree/diploma	Married/living with partner	Asian	0	1	0	0	1	0	1	0	0	0	1	0	1	0	0	1	0	1	1	0	0	1	0	1	1	0	0	0	0	0	1	0
4315	complete	English	4	Yes, I agree to participate	Nova Scotia	QC/ATL	30 to 39 years	18-39	Female	Live with others	Kids	Suburban area	no/nondrinker	no	University degree/diploma	Married/living with partner	White	1	0	0	0	1	0	0	0	1	0	1	0	0	1	0	1	1	0	0	1	0	1	1	0	0	1	0	0	0	0	1	0
2882	complete	English	4	Yes, I agree to participate	Quebec	QC/ATL	50 to 59 years	40-59	Male	Live with others	Kids	Suburban area	no/nondrinker	no	High school or less	Married/living with partner	White	0	1	0	1	0	0	0	1	0	0	1	0	0	1	0	1	1	0	0	1	0	1	1	0	0	1	0	0	1	0	0	0
3577	complete	English	4	Yes, I agree to participate	British Columbia	BC	30 to 39 years	18-39	Female	Live with others	No Kids	Urban area	no/nondrinker	no	College degree/diploma	Married/living with partner	White	1	0	0	0	1	0	0	0	1	0	0	1	0	1	1	0	0	1	0	1	0	1	0	1	1	0	0	1	0	0	0	0
6853	complete	English	4	Yes, I agree to participate	Alberta	AB	50 to 59 years	40-59	Male	Live with others	Kids	Urban area	Heavy driking	no	University degree/diploma	Married/living with partner	White	0	1	0	1	0	0	0	1	0				0	1	0	1	1	0	0	1	0	1	1	0	1	0	0	0	0	0	1	0
6783	complete	English	4	Yes, I agree to participate	New Brunswick	QC/ATL	50 to 59 years	40-59	Male	Live with others	Kids	Suburban area	no/nondrinker	no	University degree/diploma	Divorced/Separated/Widowed	Asian	0	1	0	1	0	0	0	1	0	0	1	0	0	1	0	1	1	0	0	1	0	1	1	0	0	1	0	0	0	0	1	1
2200	complete	English	4	Yes, I agree to participate	Manitoba	SK/MN	50 to 59 years	40-59	Male	Live alone	No Kids	Urban area	no/nondrinker	no	College degree/diploma	Not married/Single	White	0	1	0	1	0	0	0	1	0	0	1	0	0	1	0	1	0	1	0	1	1	0	0	1	1	0	0	1	0	0	0	0
4627	complete	English	4	Yes, I agree to participate	British Columbia	BC	40 to 49 years	40-59	Male	Live alone	No Kids	Suburban area	no/nondrinker	no	Some post-secondary	Not married/Single	White	0	1	0	1	0	0	0	1	0	0	1	0	0	1	0	1	0	1	0	1	1	0	0	1	0	1	0	0	0	1	0	0
3323	complete	English	4	Yes, I agree to participate	British Columbia	BC	40 to 49 years	40-59	Male	Live with others	Kids	Urban area	Heavy driking	yes	University degree/diploma	Married/living with partner	Other	0	1	0	1	0	0	1	0	0	0	1	0	0	1	1	0	1	0	1	0	0	1	1	0	1	0	0	0	0	0	1	0
1096	complete	English	4	Yes, I agree to participate	Ontario	ON	70 years and over	60+	Male	Live with others	No Kids	Urban area	Heavy driking	no	Some post-secondary	Married/living with partner	White	0	0	1	1	0	0	0	1	0				0	1	0	1	1	0	0	1	0	1	0	1	1	0	0	0	0	1	0	0
5590	complete	English	4	Yes, I agree to participate	Ontario	ON	40 to 49 years	40-59	Female	Live with others	Kids	Suburban area	Heavy driking	yes	Some post-secondary	Not married/Single	Black/Indigenous/Arab/latinos	0	1	0	0	1	0	0	0	1	0	0	1	0	1	0	1	1	0	0	1	0	1	1	0	0	1	0	0	0	1	0	0
6701	complete	English	4	Yes, I agree to participate	Saskatchewan	SK/MN	30 to 39 years	18-39	Female	Live with others	Kids	Urban area	Heavy driking	no	University degree/diploma	Married/living with partner		1	0	0	0	1	0	0	1	0	0	1	0	0	1	0	1	0	1	0	1	0	1	1	0	1	0	0	0	0	0	1	0
2456	complete	English	4	Yes, I agree to participate	Ontario	ON	70 years and over	60+	Female	Live with others	No Kids	Urban area	no/nondrinker	no	University degree/diploma	Married/living with partner	White	0	0	1	0	1	0	0	1	0	0	1	0	0	1	0	1	1	0	0	1	0	1	0	1	1	0	0	0	0	0	1	0
425	complete	English	4	Yes, I agree to participate	Ontario	ON	50 to 59 years	40-59	Male	Live with others	Kids	Urban area	no/nondrinker	no	Some post-secondary	Married/living with partner	White	0	1	0	1	0	0	0	1	0	0	1	0	1	0	1	0	0	1	0	1	0	1	1	0	1	0	0	0	0	1	0	0
3919	complete	English	4	Yes, I agree to participate	Ontario	ON	50 to 59 years	40-59	Male	Live with others	Kids	Suburban area	no/nondrinker	no	University degree/diploma	Married/living with partner	White	0	1	0	1	0	0	1	0	0	0	1	0	0	1	0	1	1	0	0	1	0	1	1	0	0	1	0	0	0	0	1	0
6870	complete	English	4	Yes, I agree to participate	British Columbia	BC	18 to 29 years	18-39	Female	Live with others	Kids	Suburban area	no/nondrinker	no	University degree/diploma	Married/living with partner	White	1	0	0	0	1	0	0	1	0	0	1	0	0	1	0	1	1	0	0	1	0	1	1	0	0	1	0	0	0	0	1	0
2565	complete	English	4	Yes, I agree to participate	British Columbia	BC	70 years and over	60+	Male	Live with others	No Kids	Urban area	no/nondrinker	no	University degree/diploma	Married/living with partner	White	0	0	1	1	0	0	0	1	0	0	1	0	0	1	0	1	1	0	0	1	0	1	0	1	1	0	0	0	0	0	1	0
1943	complete	English	4	Yes, I agree to participate	Manitoba	SK/MN	70 years and over	60+	Female	Live alone	No Kids	Urban area	no/nondrinker	no	College degree/diploma	Divorced/Separated/Widowed	Other	0	0	1	0	1	0	1	0	0	0	0	1	1	0	1	0	1	0	0	1	1	0	0	1	1	0	0	1	0	0	0	1
6697	complete	English	4	Yes, I agree to participate	Ontario	ON	30 to 39 years	18-39	Male	Live with others	No Kids	Suburban area	no/nondrinker	no	University degree/diploma	Married/living with partner	Asian	1	0	0	1	0	0	0	1	0	0	1	0	0	1	0	1	1	0	0	1	0	1	0	1	0	1	0	0	0	0	1	0
2557	complete	English	4	Yes, I agree to participate	Ontario	ON	70 years and over	60+	Male	Live with others	No Kids	Urban area	no/nondrinker	no	University degree/diploma	Married/living with partner	White	0	0	1	1	0	0	0	1	0	0	1	0	0	1	0	1	0	1	0	1	0	1	0	1	1	0	0	0	0	0	1	0
4982	complete	English	4	Yes, I agree to participate	British Columbia	BC	50 to 59 years	40-59	Female	Live alone	No Kids	Urban area	no/nondrinker	no	University degree/diploma	Not married/Single	White	0	1	0	0	1	0	0	1	0	0	1	0	1	0	1	0	1	0	0	1	1	0	0	1	1	0	0	0	0	0	1	0
3500	complete	English	4	Yes, I agree to participate	Ontario	ON	40 to 49 years	40-59	Female	Live with others	Kids	Urban area	Heavy driking	yes	University degree/diploma	Divorced/Separated/Widowed	White	0	1	0	0	1	0	1	0	0	0	0	1	0	1	0	1	0	1	1	0	0	1	1	0	1	0	0	0	0	0	1	1
2673	complete	English	4	Yes, I agree to participate	Ontario	ON	70 years and over	60+	Male	Live alone	No Kids	Rural area	no/nondrinker	no	University degree/diploma	Divorced/Separated/Widowed	White	0	0	1	1	0	0	0	1	0	0	1	0	0	1	1	0	1	0	0	1	1	0	0	1	0	0	1	0	0	0	1	1
2803	complete	English	4	Yes, I agree to participate	Ontario	ON	40 to 49 years	40-59	Male	Live with others	Kids	Urban area	Heavy driking	yes	High school or less	Married/living with partner	Asian	0	1	0	1	0	0	1	0	0	1	0	0	0	1	1	0	1	0	1	0	0	1	1	0	1	0	0	0	1	0	0	0
1579	complete	English	4	Yes, I agree to participate	Saskatchewan	SK/MN	40 to 49 years	40-59	Male	Live with others	No Kids	Suburban area	no/nondrinker	no	University degree/diploma	Married/living with partner	White	0	1	0	1	0	0	0	1	0	0	1	0	0	1	0	1	1	0	0	1	0	1	0	1	0	1	0	0	0	0	1	0
4561	complete	English	4	Yes, I agree to participate	Ontario	ON	50 to 59 years	40-59	Female	Live alone	No Kids	Urban area	no/nondrinker	no	University degree/diploma	Not married/Single	White	0	1	0	0	1	0	0	1	0	0	1	0	0	1	1	0	0	1	0	1	1	0	0	1	1	0	0	0	0	0	1	0
3314	complete	English	4	Yes, I agree to participate	Ontario	ON	18 to 29 years	18-39	Female	Live with others	No Kids	Suburban area	Heavy driking	no	University degree/diploma	Not married/Single	Black/Indigenous/Arab/latinos	1	0	0	0	1	0	0	1	0	0	1	0	0	1	0	1	1	0	0	1	0	1	0	1	0	1	0	0	0	0	1	0
3501	complete	English	4	Yes, I agree to participate	Ontario	ON	40 to 49 years	40-59	Female	Live with others	Kids	Suburban area	Heavy driking	yes	University degree/diploma	Divorced/Separated/Widowed	White	0	1	0	0	1	0	0	0	1	0	0	1	1	0	1	0	1	0	1	0	0	1	1	0	0	1	0	0	0	0	1	1
1743	complete	English	4	Yes, I agree to participate	Manitoba	SK/MN	70 years and over	60+	Female	Live alone	No Kids	Suburban area	no/nondrinker	no	University degree/diploma	Divorced/Separated/Widowed	White	0	0	1	0	1	0	0	1	0	0	1	0	0	1	0	1	1	0	0	1	1	0	0	1	0	1	0	0	0	0	1	1
818	complete	English	4	Yes, I agree to participate	Ontario	ON	50 to 59 years	40-59	Male	Live alone	No Kids	Urban area	no/nondrinker	no	University degree/diploma	Not married/Single	Other	0	1	0	1	0	0	0	1	0	0	1	0	0	1	1	0	1	0	0	1	1	0	0	1	1	0	0	0	0	0	1	0
5682	complete	English	4	Yes, I agree to participate	Nova Scotia	QC/ATL	50 to 59 years	40-59	Female	Live with others	No Kids	Suburban area	no/nondrinker	no	College degree/diploma	Married/living with partner	White	0	1	0	0	1	0	0	1	0	0	1	0	0	1	0	1	1	0	0	1	0	1	0	1	0	1	0	1	0	0	0	0
1476	complete	English	4	Yes, I agree to participate	Alberta	AB	60 to 69 years	60+	Male	Live with others	No Kids	Suburban area	no/nondrinker	no	Some post-secondary	Married/living with partner	White	0	0	1	1	0	0	0	1	0	0	1	0	0	1	0	1	0	1	0	1	0	1	0	1	0	1	0	0	0	1	0	0
1456	complete	English	4	Yes, I agree to participate	Newfoundland and Labrador	QC/ATL	70 years and over	60+	Male	Live with others	No Kids	Suburban area	no/nondrinker	no	University degree/diploma	Married/living with partner	White	0	0	1	1	0	0	0	1	0	0	1	0	0	1	0	1	1	0	0	1	0	1	0	1	0	1	0	0	0	0	1	0
2699	complete	English	4	Yes, I agree to participate	Nova Scotia	QC/ATL	40 to 49 years	40-59	Female	Live with others	No Kids	Suburban area	no/nondrinker	no	University degree/diploma	Married/living with partner	White	0	1	0	0	1	0	0	1	0	0	1	0	0	1	0	1	1	0	0	1	0	1	0	1	0	1	0	0	0	0	1	0
4076	complete	English	4	Yes, I agree to participate	Newfoundland and Labrador	QC/ATL	60 to 69 years	60+	Male	Live alone	No Kids	Suburban area	no/nondrinker	no	College degree/diploma	Divorced/Separated/Widowed	White	0	0	1	1	0	0	0	1	0	0	1	0	1	0	1	0	1	0	1	0	1	0	0	1	0	1	0	1	0	0	0	1
6012	complete	English	4	Yes, I agree to participate	Ontario	ON	30 to 39 years	18-39	Female	Live alone	No Kids	Urban area	no/nondrinker	no	University degree/diploma	Not married/Single	Asian	1	0	0	0	1	0	0	1	0	0	1	0	0	1	0	1	1	0	0	1	1	0	0	1	1	0	0	0	0	0	1	0
1587	complete	English	4	Yes, I agree to participate	Ontario	ON	40 to 49 years	40-59	Female	Live with others	No Kids	Urban area	no/nondrinker	no				0	1	0	0	1	0	0	0	1				0	1	0	1	0	1	0	1	0	1	0	1	1	0	0	0	0	0	0	0
2381	complete	English	4	Yes, I agree to participate	Ontario	ON	40 to 49 years	40-59	Female	Live with others	No Kids	Urban area	Heavy driking	no	College degree/diploma		White	0	1	0	0	1	0	0	1	0	0	1	0	1	0	1	0	1	0	0	1	0	1	0	1	1	0	0	1	0	0	0	0
2178	complete	English	4	Yes, I agree to participate	Manitoba	SK/MN	30 to 39 years	18-39	Male	Live with others	No Kids	Urban area	no/nondrinker	no	University degree/diploma	Not married/Single	Asian	1	0	0	1	0	0	0	0	1	0	1	0	0	1	1	0	0	1	0	1	0	1	0	1	1	0	0	0	0	0	1	0
4747	complete	English	4	Yes, I agree to participate	Ontario	ON	60 to 69 years	60+	Male	Live with others	No Kids	Suburban area	no/nondrinker	no	University degree/diploma	Married/living with partner	White	0	0	1	1	0	0	0	1	0	0	1	0	0	1	0	1	1	0	0	1	0	1	0	1	0	1	0	0	0	0	1	0
1731	complete	English	4	Yes, I agree to participate	Ontario	ON	60 to 69 years	60+	Female	Live with others	No Kids	Suburban area	no/nondrinker	no	University degree/diploma	Married/living with partner	Asian	0	0	1	0	1	0	0	1	0	0	1	0	0	1	0	1	1	0	0	1	0	1	0	1	0	1	0	0	0	0	1	0
1133	complete	English	4	Yes, I agree to participate	Alberta	AB	60 to 69 years	60+	Male	Live with others	No Kids	Suburban area	no/nondrinker	no	University degree/diploma	Married/living with partner	White	0	0	1	1	0	0	0	1	0	0	1	0	0	1	0	1	1	0	0	1	0	1	0	1	0	1	0	0	0	0	1	0
5186	complete	English	4	Yes, I agree to participate	Ontario	ON	18 to 29 years	18-39	Female	Live with others	Kids	Suburban area	no/nondrinker	no	Some post-secondary	Not married/Single	Black/Indigenous/Arab/latinos	1	0	0	0	1	0	0	1	0	0	1	0	0	1	0	1	1	0	0	1	0	1	1	0	0	1	0	0	0	1	0	0
6395	complete	English	4	Yes, I agree to participate	Nova Scotia	QC/ATL	40 to 49 years	40-59	Male	Live with others	Kids	Urban area	no/nondrinker	no	University degree/diploma	Married/living with partner	White	0	1	0	1	0	0	1	0	0	0	1	0	0	1	1	0	0	1	1	0	0	1	1	0	1	0	0	0	0	0	1	0
2467	complete	English	4	Yes, I agree to participate	Ontario	ON	60 to 69 years	60+	Male	Live alone	No Kids	Urban area	no/nondrinker	no	University degree/diploma	Not married/Single	White	0	0	1	1	0	0	0	1	0	0	1	0	0	1	0	1	1	0	0	1	1	0	0	1	1	0	0	0	0	0	1	0
5727	complete	English	4	Yes, I agree to participate	British Columbia	BC	40 to 49 years	40-59	Female	Live with others	Kids	Suburban area	no/nondrinker	no	University degree/diploma	Married/living with partner	Asian	0	1	0	0	1	0	1	0	0	0	1	0	0	1	0	1	0	1	0	1	0	1	1	0	0	1	0	0	0	0	1	0
1594	complete	English	4	Yes, I agree to participate	Ontario	ON	18 to 29 years	18-39	Male	Live with others	No Kids	Suburban area	Heavy driking	yes	High school or less	Not married/Single	White	1	0	0	1	0	0	1	0	0	0	0	1	1	0	1	0	0	1	1	0	0	1	0	1	0	1	0	0	1	0	0	0
3239	complete	English	4	Yes, I agree to participate	Ontario	ON	70 years and over	60+	Female	Live with others	No Kids	Urban area	Heavy driking	no	University degree/diploma	Married/living with partner	Asian	0	0	1	0	1	0	1	0	0	0	1	0	0	1	0	1	1	0	0	1	0	1	0	1	1	0	0	0	0	0	1	0
396	complete	English	4	Yes, I agree to participate	Ontario	ON	40 to 49 years	40-59	Male	Live with others	Kids	Urban area	Heavy driking	yes	Some post-secondary	Married/living with partner	White	0	1	0	1	0	0	0	1	0	1	0	0	0	1	0	1	0	1	0	1	0	1	1	0	1	0	0	0	0	1	0	0
6200	complete	English	4	Yes, I agree to participate	Saskatchewan	SK/MN	50 to 59 years	40-59	Female	Live with others	No Kids	Rural area	no/nondrinker	no	College degree/diploma	Married/living with partner	White	0	1	0	0	1	0	0	1	0	0	1	0	0	1	0	1	1	0	0	1	0	1	0	1	0	0	1	1	0	0	0	0
6106	complete	English	4	Yes, I agree to participate	Ontario	ON	18 to 29 years	18-39	Male	Live with others	Kids	Urban area	Heavy driking	yes	University degree/diploma	Married/living with partner	Asian	1	0	0	1	0	0	1	0	0	1	0	0	0	1	1	0	0	1	1	0	0	1	1	0	1	0	0	0	0	0	1	0
6874	complete	English	4	Yes, I agree to participate	Nova Scotia	QC/ATL	30 to 39 years	18-39	Female	Live with others	No Kids	Rural area	no/nondrinker	no	Some post-secondary	Married/living with partner	Asian	1	0	0	0	1	0	0	1	0	0	1	0	0	1	1	0	1	0	0	1	0	1	0	1	0	0	1	0	0	1	0	0
683	complete	English	4	Yes, I agree to participate	Saskatchewan	SK/MN	70 years and over	60+	Female	Live with others	No Kids	Urban area	no/nondrinker	no	High school or less	Married/living with partner	White	0	0	1	0	1	0	0	1	0	0	1	0	0	1	0	1	0	1	0	1	0	1	0	1	1	0	0	0	1	0	0	0
3519	complete	English	4	Yes, I agree to participate	Ontario	ON	50 to 59 years	40-59	Female	Live with others	No Kids	Suburban area	no/nondrinker	no	University degree/diploma	Married/living with partner	White	0	1	0	0	1	0	0	1	0				0	1	0	1	1	0	0	1	0	1	0	1	0	1	0	0	0	0	1	0
6864	complete	English	4	Yes, I agree to participate	Quebec	QC/ATL	18 to 29 years	18-39	Female	Live alone	No Kids	Urban area	no/nondrinker	no	College degree/diploma	Not married/Single	White	1	0	0	0	1	0	1	0	0				0	1	1	0	0	1	1	0	1	0	0	1	1	0	0	1	0	0	0	0
1518	complete	English	4	Yes, I agree to participate	Saskatchewan	SK/MN	30 to 39 years	18-39	Female	Live with others	No Kids	Rural area	no/nondrinker	no	University degree/diploma	Married/living with partner	White	1	0	0	0	1	0	0	1	0	0	1	0	0	1	0	1	1	0	0	1	0	1	0	1	0	0	1	0	0	0	1	0
371	complete	English	4	Yes, I agree to participate	Ontario	ON	60 to 69 years	60+	Female	Live with others	No Kids	Urban area	Heavy driking	no	College degree/diploma	Married/living with partner	White	0	0	1	0	1	0	0	1	0				0	1	0	1	1	0	0	1	0	1	0	1	1	0	0	1	0	0	0	0
5576	complete	English	4	Yes, I agree to participate	British Columbia	BC	70 years and over	60+	Male	Live with others	No Kids	Suburban area	no/nondrinker	no	Some post-secondary	Married/living with partner	White	0	0	1	1	0	0	0	1	0	0	1	0	0	1	0	1	1	0	0	1	0	1	0	1	0	1	0	0	0	1	0	0
2429	complete	English	4	Yes, I agree to participate	Alberta	AB	70 years and over	60+	Male	Live with others	No Kids	Suburban area	Heavy driking	no	University degree/diploma	Married/living with partner	White	0	0	1	1	0	0	0	0	1	0	1	0	0	1	0	1	1	0	0	1	0	1	0	1	0	1	0	0	0	0	1	0
1560	complete	English	4	Yes, I agree to participate	British Columbia	BC	60 to 69 years	60+	Male	Live alone	No Kids	Urban area	no/nondrinker	yes	University degree/diploma	Divorced/Separated/Widowed	White	0	0	1	1	0	0	0	0	1	0	0	1	0	1	0	1	1	0	0	1	1	0	0	1	1	0	0	0	0	0	1	1
4133	complete	English	4	Yes, I agree to participate	Ontario	ON	30 to 39 years	18-39	Female	Live with others	Kids	Suburban area	no/nondrinker	no	College degree/diploma	Not married/Single	White	1	0	0	0	1	0	0	1	0	0	1	0	0	1	1	0	1	0	0	1	0	1	1	0	0	1	0	1	0	0	0	0
2914	complete	English	4	Yes, I agree to participate	Ontario	ON	30 to 39 years	18-39	Female	Live with others	Kids	Urban area	no/nondrinker	no	University degree/diploma	Married/living with partner	Asian	1	0	0	0	1	0	0	1	0	0	1	0	0	1	0	1	0	1	0	1	0	1	1	0	1	0	0	0	0	0	1	0
4329	complete	English	4	Yes, I agree to participate	Ontario	ON	40 to 49 years	40-59	Female	Live with others	Kids	Suburban area	Heavy driking	no	University degree/diploma	Married/living with partner	White	0	1	0	0	1	0	1	0	0	0	1	0	1	0	1	0	0	1	1	0	0	1	1	0	0	1	0	0	0	0	1	0
6473	complete	English	4	Yes, I agree to participate	Ontario	ON	30 to 39 years	18-39	Female	Live with others	No Kids	Suburban area	Heavy driking	no	College degree/diploma	Married/living with partner	White	1	0	0	0	1	0	1	0	0	0	1	0	0	1	0	1	0	1	0	1	0	1	0	1	0	1	0	1	0	0	0	0
4543	complete	English	4	Yes, I agree to participate	Ontario	ON	50 to 59 years	40-59	Male	Live with others	No Kids	Urban area	Heavy driking	no	University degree/diploma	Divorced/Separated/Widowed	White	0	1	0	1	0	0	1	0	0	0	1	0	1	0	1	0	0	1	0	1	0	1	0	1	1	0	0	0	0	0	1	1
1789	complete	English	4	Yes, I agree to participate	Ontario	ON	30 to 39 years	18-39	Male	Live alone	No Kids	Urban area	no/nondrinker	no	University degree/diploma	Not married/Single	Black/Indigenous/Arab/latinos	1	0	0	1	0	0	0	1	0	0	1	0	0	1	0	1	1	0	0	1	1	0	0	1	1	0	0	0	0	0	1	0
5578	complete	English	4	Yes, I agree to participate	British Columbia	BC	30 to 39 years	18-39	Other	Live alone	No Kids	Suburban area	no/nondrinker	no	University degree/diploma	Not married/Single	White	1	0	0	0	0	1	0	1	0	0	1	0	1	0	1	0	0	1	1	0	1	0	0	1	0	1	0	0	0	0	1	0
3784	complete	English	4	Yes, I agree to participate	Alberta	AB	40 to 49 years	40-59	Female	Live with others	No Kids	Suburban area	no/nondrinker	no	University degree/diploma	Married/living with partner	White	0	1	0	0	1	0	0	1	0	0	1	0	0	1	0	1	1	0	0	1	0	1	0	1	0	1	0	0	0	0	1	0
2607	complete	English	4	Yes, I agree to participate	Alberta	AB	50 to 59 years	40-59	Female	Live with others	No Kids	Suburban area	no/nondrinker	no	University degree/diploma	Married/living with partner	Other	0	1	0	0	1	0	0	1	0	0	1	0	0	1	0	1	1	0	0	1	0	1	0	1	0	1	0	0	0	0	1	0
1655	complete	English	4	Yes, I agree to participate	Ontario	ON	40 to 49 years	40-59	Female	Live with others	Kids	Suburban area	no/nondrinker	no	University degree/diploma	Married/living with partner	White	0	1	0	0	1	0	1	0	0	0	1	0	0	1	0	1	0	1	0	1	0	1	1	0	0	1	0	0	0	0	1	0
64	complete	English	4	Yes, I agree to participate	British Columbia	BC	70 years and over	60+	Female	Live with others	No Kids	Suburban area	no/nondrinker	no	Some post-secondary	Married/living with partner	White	0	0	1	0	1	0	0	1	0	0	1	0	0	1	0	1	1	0	0	1	0	1	0	1	0	1	0	0	0	1	0	0
1936	complete	English	4	Yes, I agree to participate	Ontario	ON	50 to 59 years	40-59	Female	Live with others	No Kids	Rural area	no/nondrinker	no	University degree/diploma	Married/living with partner	White	0	1	0	0	1	0	0	1	0	0	1	0	0	1	1	0	1	0	1	0	0	1	0	1	0	0	1	0	0	0	1	0
980	complete	English	4	Yes, I agree to participate	Ontario	ON	60 to 69 years	60+	Male	Live with others	No Kids	Rural area	no/nondrinker	no	University degree/diploma	Married/living with partner	White	0	0	1	1	0	0	0	0	1	0	1	0	0	1	0	1	0	1	0	1	0	1	0	1	0	0	1	0	0	0	1	0
1023	complete	English	4	Yes, I agree to participate	Alberta	AB	70 years and over	60+	Female	Live alone	No Kids	Urban area	no/nondrinker	no	University degree/diploma	Divorced/Separated/Widowed	White	0	0	1	0	1	0	0	1	0	0	1	0	0	1	0	1	1	0	0	1	1	0	0	1	1	0	0	0	0	0	1	1
5964	complete	English	4	Yes, I agree to participate	Ontario	ON	60 to 69 years	60+	Female	Live alone	No Kids	Rural area	no/nondrinker	no	College degree/diploma	Divorced/Separated/Widowed	White	0	0	1	0	1	0	0	1	0	0	1	0	0	1	0	1	0	1	0	1	1	0	0	1	0	0	1	1	0	0	0	1
102	complete	English	4	Yes, I agree to participate	Ontario	ON	50 to 59 years	40-59	Male	Live with others	Kids	Suburban area	no/nondrinker	no	College degree/diploma	Married/living with partner	Asian	0	1	0	1	0	0	0	1	0	0	1	0	0	1	0	1	0	1	0	1	0	1	1	0	0	1	0	1	0	0	0	0
3819	complete	English	4	Yes, I agree to participate	Ontario	ON	40 to 49 years	40-59	Male	Live alone	No Kids	Urban area	no/nondrinker	yes	University degree/diploma	Not married/Single	White	0	1	0	1	0	0	0	1	0	1	0	0	0	1	0	1	0	1	1	0	1	0	0	1	1	0	0	0	0	0	1	0
1519	complete	English	4	Yes, I agree to participate	British Columbia	BC	60 to 69 years	60+	Other	Live alone	No Kids	Rural area	no/nondrinker	no	College degree/diploma	Divorced/Separated/Widowed	White	0	0	1	0	0	1	0	1	0				1	0	0	1	1	0	0	1	1	0	0	1	0	0	1	1	0	0	0	1
459	complete	English	4	Yes, I agree to participate	Quebec	QC/ATL	60 to 69 years	60+	Male	Live with others	No Kids	Suburban area	Heavy driking	no	College degree/diploma	Married/living with partner	White	0	0	1	1	0	0	1	0	0				0	1	0	1	0	1	0	1	0	1	0	1	0	1	0	1	0	0	0	0
2802	complete	English	4	Yes, I agree to participate	Saskatchewan	SK/MN	60 to 69 years	60+	Female	Live with others	No Kids	Rural area	Heavy driking	no	High school or less	Married/living with partner	White	0	0	1	0	1	0	0	1	0	0	1	0	0	1	0	1	1	0	0	1	0	1	0	1	0	0	1	0	1	0	0	0
559	complete	English	4	Yes, I agree to participate	Ontario	ON	60 to 69 years	60+	Male	Live with others	No Kids	Rural area	Heavy driking	no	College degree/diploma	Married/living with partner	White	0	0	1	1	0	0	0	0	1				0	1	0	1	1	0	0	1	0	1	0	1	0	0	1	1	0	0	0	0
2606	complete	English	4	Yes, I agree to participate	Manitoba	SK/MN	60 to 69 years	60+	Female	Live with others	No Kids	Rural area	no/nondrinker	yes	University degree/diploma	Married/living with partner	White	0	0	1	0	1	0	0	0	1	0	1	0	0	1	0	1	0	1	0	1	0	1	0	1	0	0	1	0	0	0	1	0
2916	complete	English	4	Yes, I agree to participate	British Columbia	BC	70 years and over	60+	Female	Live with others	No Kids	Suburban area	no/nondrinker	no	College degree/diploma	Married/living with partner	White	0	0	1	0	1	0	0	1	0	0	1	0	0	1	0	1	1	0	0	1	0	1	0	1	0	1	0	1	0	0	0	0
6779	complete	English	4	Yes, I agree to participate	Prince Edward Island	QC/ATL	50 to 59 years	40-59	Female	Live alone	No Kids	Rural area	Heavy driking	no	College degree/diploma	Divorced/Separated/Widowed	White	0	1	0	0	1	0	1	0	0				1	0	1	0	0	1	1	0	1	0	0	1	0	0	1	1	0	0	0	1
1765	complete	English	4	Yes, I agree to participate	British Columbia	BC	70 years and over	60+	Male	Live with others	No Kids	Urban area	no/nondrinker	no	University degree/diploma	Married/living with partner	White	0	0	1	1	0	0	0	1	0	0	1	0	0	1	0	1	0	1	0	1	0	1	0	1	1	0	0	0	0	0	1	0
753	complete	English	4	Yes, I agree to participate	Ontario	ON	50 to 59 years	40-59	Female	Live with others	No Kids	Urban area	no/nondrinker	no	University degree/diploma	Married/living with partner	White	0	1	0	0	1	0	0	1	0	0	1	0	0	1	1	0	0	1	0	1	0	1	0	1	1	0	0	0	0	0	1	0
3015	complete	English	4	Yes, I agree to participate	Ontario	ON	60 to 69 years	60+	Female	Live alone	No Kids	Urban area	no/nondrinker	no	University degree/diploma	Divorced/Separated/Widowed	White	0	0	1	0	1	0	0	1	0	0	1	0	0	1	0	1	1	0	0	1	1	0	0	1	1	0	0	0	0	0	1	1
965	complete	English	4	Yes, I agree to participate	Ontario	ON	40 to 49 years	40-59	Female	Live with others	No Kids	Rural area	no/nondrinker	yes	College degree/diploma	Married/living with partner	White	0	1	0	0	1	0	1	0	0	1	0	0	1	0	0	1	0	1	0	1	0	1	0	1	0	0	1	1	0	0	0	0
55	complete	English	4	Yes, I agree to participate	Ontario	ON	40 to 49 years	40-59	Male	Live alone	No Kids	Urban area	no/nondrinker	no	University degree/diploma	Not married/Single	Asian	0	1	0	1	0	0	0	1	0	0	1	0	0	1	0	1	0	1	0	1	1	0	0	1	1	0	0	0	0	0	1	0
278	complete	English	4	Yes, I agree to participate	Ontario	ON	50 to 59 years	40-59	Female	Live with others	No Kids	Suburban area	no/nondrinker	no	University degree/diploma	Divorced/Separated/Widowed	White	0	1	0	0	1	0	0	1	0	0	1	0	0	1	0	1	0	1	0	1	0	1	0	1	0	1	0	0	0	0	1	1
5393	complete	English	4	Yes, I agree to participate	Ontario	ON	40 to 49 years	40-59	Female	Live with others	Kids	Suburban area	no/nondrinker	no	High school or less	Divorced/Separated/Widowed	White	0	1	0	0	1	0	0	1	0	0	1	0	0	1	0	1	1	0	0	1	0	1	1	0	0	1	0	0	1	0	0	1
594	complete	English	4	Yes, I agree to participate	Ontario	ON	40 to 49 years	40-59	Female	Live with others	Kids	Urban area	no/nondrinker	no	University degree/diploma	Married/living with partner	White	0	1	0	0	1	0	1	0	0	0	1	0	0	1	0	1	0	1	0	1	0	1	1	0	1	0	0	0	0	0	1	0
6856	complete	English	4	Yes, I agree to participate	British Columbia	BC	30 to 39 years	18-39	Female	Live with others	Kids	Rural area	no/nondrinker	no	College degree/diploma	Married/living with partner	White	1	0	0	0	1	0	0	1	0	0	1	0	0	1	0	1	1	0	1	0	0	1	1	0	0	0	1	1	0	0	0	0
206	complete	English	4	Yes, I agree to participate	British Columbia	BC	60 to 69 years	60+	Female	Live alone	No Kids	Urban area	no/nondrinker	no	Some post-secondary	Not married/Single	White	0	0	1	0	1	0	0	1	0	0	1	0	1	0	1	0	1	0	1	0	1	0	0	1	1	0	0	0	0	1	0	0
6867	complete	English	4	Yes, I agree to participate	Ontario	ON	18 to 29 years	18-39	Female	Live with others	No Kids	Rural area	Heavy driking	yes	Some post-secondary	Not married/Single	Other	1	0	0	0	1	0	1	0	0	0	1	0	0	1	1	0	0	1	1	0	0	1	0	1	0	0	1	0	0	1	0	0
96	complete	English	4	Yes, I agree to participate	British Columbia	BC	50 to 59 years	40-59	Female	Live alone	No Kids	Urban area	no/nondrinker	no	College degree/diploma	Divorced/Separated/Widowed	White	0	1	0	0	1	0	0	1	0	0	1	0	1	0	1	0	0	1	0	1	1	0	0	1	1	0	0	1	0	0	0	1
50	complete	English	4	Yes, I agree to participate	British Columbia	BC	50 to 59 years	40-59	Male	Live with others	No Kids	Suburban area	no/nondrinker	no	University degree/diploma	Married/living with partner	White	0	1	0	1	0	0	0	1	0	0	1	0	1	0	1	0	0	1	0	1	0	1	0	1	0	1	0	0	0	0	1	0
6845	complete	English	4	Yes, I agree to participate	British Columbia	BC	50 to 59 years	40-59	Female	Live with others	Kids	Suburban area	no/nondrinker	no	College degree/diploma	Married/living with partner	White	0	1	0	0	1	0	0	1	0	0	1	0	0	1	0	1	1	0	0	1	0	1	1	0	0	1	0	1	0	0	0	0
3234	complete	English	4	Yes, I agree to participate	Ontario	ON	18 to 29 years	18-39	Male	Live with others	No Kids	Suburban area	no/nondrinker	no	University degree/diploma	Married/living with partner	Asian	1	0	0	1	0	0	0	1	0	0	1	0	0	1	0	1	1	0	0	1	0	1	0	1	0	1	0	0	0	0	1	0
3011	complete	English	4	Yes, I agree to participate	Quebec	QC/ATL	50 to 59 years	40-59	Male	Live alone	No Kids	Urban area	no/nondrinker	no	University degree/diploma	Not married/Single	White	0	1	0	1	0	0	0	1	0	0	1	0	0	1	0	1	1	0	0	1	1	0	0	1	1	0	0	0	0	0	1	0
1196	complete	English	4	Yes, I agree to participate	British Columbia	BC	60 to 69 years	60+	Female	Live alone	No Kids	Urban area	no/nondrinker	no	College degree/diploma	Not married/Single	White	0	0	1	0	1	0	0	1	0	0	1	0	0	1	0	1	0	1	0	1	1	0	0	1	1	0	0	1	0	0	0	0
341	complete	English	4	Yes, I agree to participate	Ontario	ON	40 to 49 years	40-59	Male	Live with others	Kids	Suburban area	no/nondrinker	no	University degree/diploma	Married/living with partner	White	0	1	0	1	0	0	0	1	0	0	1	0	0	1	0	1	1	0	0	1	0	1	1	0	0	1	0	0	0	0	1	0
378	complete	English	4	Yes, I agree to participate	Ontario	ON	70 years and over	60+	Female	Live with others	No Kids	Urban area	Heavy driking	no	University degree/diploma	Married/living with partner	White	0	0	1	0	1	0	0	1	0	0	1	0	1	0	1	0	0	1	0	1	0	1	0	1	1	0	0	0	0	0	1	0
4466	complete	English	4	Yes, I agree to participate	Ontario	ON	60 to 69 years	60+	Female	Live with others	No Kids	Urban area	no/nondrinker	no	University degree/diploma	Divorced/Separated/Widowed	White	0	0	1	0	1	0	0	1	0	0	1	0	0	1	0	1	1	0	1	0	0	1	0	1	1	0	0	0	0	0	1	1
1635	complete	English	4	Yes, I agree to participate	Saskatchewan	SK/MN	60 to 69 years	60+	Male	Live with others	No Kids	Rural area	no/nondrinker	no	High school or less	Married/living with partner	White	0	0	1	1	0	0	0	1	0	0	1	0	0	1	0	1	0	1	0	1	0	1	0	1	0	0	1	0	1	0	0	0
1605	complete	English	4	Yes, I agree to participate	Ontario	ON	60 to 69 years	60+	Female	Live alone	No Kids	Urban area	no/nondrinker	no	College degree/diploma	Divorced/Separated/Widowed	White	0	0	1	0	1	0	0	1	0	0	1	0	0	1	1	0	1	0	1	0	1	0	0	1	1	0	0	1	0	0	0	1
458	complete	English	4	Yes, I agree to participate	Nova Scotia	QC/ATL	50 to 59 years	40-59	Female	Live with others	No Kids	Suburban area	no/nondrinker	no	College degree/diploma	Not married/Single	White	0	1	0	0	1	0	0	1	0	0	1	0	0	1	0	1	1	0	0	1	0	1	0	1	0	1	0	1	0	0	0	0
6747	complete	English	4	Yes, I agree to participate	Ontario	ON	60 to 69 years	60+	Female	Live with others	No Kids	Urban area	no/nondrinker	no	University degree/diploma	Married/living with partner	Asian	0	0	1	0	1	0	0	0	1	0	1	0	0	1	0	1	1	0	0	1	0	1	0	1	1	0	0	0	0	0	1	0
5155	complete	English	4	Yes, I agree to participate	Ontario	ON	60 to 69 years	60+	Male	Live with others	No Kids	Urban area	no/nondrinker	no	College degree/diploma	Divorced/Separated/Widowed	White	0	0	1	1	0	0	0	1	0				0	1	0	1	0	1	0	1	0	1	0	1	1	0	0	1	0	0	0	1
2041	complete	English	4	Yes, I agree to participate	Ontario	ON	60 to 69 years	60+	Female	Live alone	No Kids	Suburban area	no/nondrinker	no	University degree/diploma	Divorced/Separated/Widowed	White	0	0	1	0	1	0	0	1	0	0	1	0	0	1	1	0	1	0	0	1	1	0	0	1	0	1	0	0	0	0	1	1
4748	complete	English	4	Yes, I agree to participate	Ontario	ON	60 to 69 years	60+	Male	Live with others	No Kids	Rural area	no/nondrinker	no	College degree/diploma	Married/living with partner	White	0	0	1	1	0	0	1	0	0	0	1	0	0	1	0	1	0	1	0	1	0	1	0	1	0	0	1	1	0	0	0	0
5256	complete	English	4	Yes, I agree to participate	Ontario	ON	30 to 39 years	18-39	Male	Live with others	Kids	Suburban area	no/nondrinker	no	College degree/diploma	Married/living with partner	Asian	1	0	0	1	0	0	0	1	0	0	1	0	0	1	0	1	0	1	1	0	0	1	1	0	0	1	0	1	0	0	0	0
2130	complete	English	4	Yes, I agree to participate	New Brunswick	QC/ATL	60 to 69 years	60+	Male	Live alone	No Kids	Urban area	no/nondrinker	yes	College degree/diploma	Not married/Single	White	0	0	1	1	0	0	0	0	1	0	0	1	0	1	0	1	1	0	0	1	1	0	0	1	1	0	0	1	0	0	0	0
130	complete	English	4	Yes, I agree to participate	Ontario	ON	60 to 69 years	60+	Male	Live with others	No Kids	Suburban area	no/nondrinker	no	High school or less	Married/living with partner	White	0	0	1	1	0	0	0	1	0	0	1	0	0	1	0	1	1	0	0	1	0	1	0	1	0	1	0	0	1	0	0	0
5952	complete	English	4	Yes, I agree to participate	Ontario	ON	50 to 59 years	40-59	Female	Live with others	No Kids	Suburban area	no/nondrinker	no	University degree/diploma	Married/living with partner	Black/Indigenous/Arab/latinos	0	1	0	0	1	0	1	0	0	0	1	0	0	1	0	1	1	0	0	1	0	1	0	1	0	1	0	0	0	0	1	0
5598	complete	English	4	Yes, I agree to participate	Ontario	ON	18 to 29 years	18-39	Male	Live with others	Kids	Suburban area	no/nondrinker	no	College degree/diploma	Married/living with partner	White	1	0	0	1	0	0	0	0	1	0	1	0	0	1	0	1	1	0	0	1	0	1	1	0	0	1	0	1	0	0	0	0
3553	complete	English	4	Yes, I agree to participate	Alberta	AB	30 to 39 years	18-39	Male	Live with others	Kids	Rural area	no/nondrinker	no	University degree/diploma	Married/living with partner		1	0	0	1	0	0	0	1	0	0	1	0	1	0	1	0	0	1	1	0	0	1	1	0	0	0	1	0	0	0	1	0
3594	complete	English	4	Yes, I agree to participate	Ontario	ON	40 to 49 years	40-59	Male	Live with others	No Kids	Rural area	no/nondrinker	no	University degree/diploma	Divorced/Separated/Widowed	White	0	1	0	1	0	0	0	1	0	0	1	0	1	0	1	0	0	1	1	0	0	1	0	1	0	0	1	0	0	0	1	1
3460	complete	English	4	Yes, I agree to participate	Ontario	ON	70 years and over	60+	Female	Live alone	No Kids	Urban area	Heavy driking	no	University degree/diploma	Not married/Single	White	0	0	1	0	1	0	0	1	0	0	1	0	0	1	0	1	0	1	0	1	1	0	0	1	1	0	0	0	0	0	1	0
992	complete	English	4	Yes, I agree to participate	British Columbia	BC	60 to 69 years	60+	Male	Live with others	No Kids	Rural area	Heavy driking	no	High school or less	Married/living with partner	Black/Indigenous/Arab/latinos	0	0	1	1	0	0							0	1	0	1	0	1	1	0	0	1	0	1	0	0	1	0	1	0	0	0
2059	complete	English	4	Yes, I agree to participate	Ontario	ON	60 to 69 years	60+	Female	Live with others	No Kids	Urban area	no/nondrinker	no	College degree/diploma	Married/living with partner	Black/Indigenous/Arab/latinos	0	0	1	0	1	0	0	1	0	0	1	0	0	1	0	1	0	1	0	1	0	1	0	1	1	0	0	1	0	0	0	0
2793	complete	English	4	Yes, I agree to participate	Ontario	ON	30 to 39 years	18-39	Male	Live with others	No Kids	Urban area	Heavy driking	yes	High school or less	Married/living with partner	White	1	0	0	1	0	0	1	0	0	0	1	0	0	1	0	1	1	0	0	1	0	1	0	1	1	0	0	0	1	0	0	0
1515	complete	English	4	Yes, I agree to participate	Ontario	ON	18 to 29 years	18-39	Male	Live with others	No Kids	Urban area	no/nondrinker	no	High school or less	Not married/Single	Asian	1	0	0	1	0	0	1	0	0	0	1	0	0	1	0	1	1	0	0	1	0	1	0	1	1	0	0	0	1	0	0	0
827	complete	English	4	Yes, I agree to participate	Ontario	ON	40 to 49 years	40-59	Male	Live with others	Kids	Suburban area	Heavy driking	yes	College degree/diploma	Married/living with partner	Other	0	1	0	1	0	0	1	0	0	1	0	0	0	1	0	1	1	0	1	0	0	1	1	0	0	1	0	1	0	0	0	0
2235	complete	English	4	Yes, I agree to participate	British Columbia	BC	30 to 39 years	18-39	Male	Live with others	Kids	Urban area	Heavy driking	yes	University degree/diploma	Married/living with partner	Asian	1	0	0	1	0	0	0	1	0	1	0	0	0	1	0	1	1	0	0	1	0	1	1	0	1	0	0	0	0	0	1	0
2553	complete	English	4	Yes, I agree to participate	Ontario	ON	30 to 39 years	18-39	Male	Live with others	No Kids	Suburban area	no/nondrinker	no	University degree/diploma	Not married/Single	Asian	1	0	0	1	0	0	0	1	0	0	1	0	0	1	1	0	0	1	0	1	0	1	0	1	0	1	0	0	0	0	1	0
2969	complete	English	4	Yes, I agree to participate	Ontario	ON	30 to 39 years	18-39	Male	Live with others	Kids	Suburban area	Heavy driking	yes	University degree/diploma	Married/living with partner	Asian	1	0	0	1	0	0	0	1	0	0	1	0	0	1	0	1	0	1	0	1	0	1	1	0	0	1	0	0	0	0	1	0
6866	complete	English	4	Yes, I agree to participate	Alberta	AB	18 to 29 years	18-39	Male	Live with others	No Kids	Urban area	no/nondrinker	no	University degree/diploma	Married/living with partner	White	1	0	0	1	0	0	0	1	0	0	1	0	0	1	0	1	1	0	1	0	0	1	0	1	1	0	0	0	0	0	1	0
4361	complete	English	4	Yes, I agree to participate	Alberta	AB	30 to 39 years	18-39	Male	Live with others	Kids	Urban area	no/nondrinker	no	University degree/diploma	Married/living with partner	White	1	0	0	1	0	0	1	0	0	0	1	0	0	1	1	0	0	1	0	1	0	1	1	0	1	0	0	0	0	0	1	0
2529	complete	English	4	Yes, I agree to participate	Ontario	ON	70 years and over	60+	Male	Live with others	No Kids	Urban area	no/nondrinker	no	University degree/diploma	Married/living with partner	White	0	0	1	1	0	0	0	1	0	0	1	0	0	1	0	1	1	0	0	1	0	1	0	1	1	0	0	0	0	0	1	0
2492	complete	English	4	Yes, I agree to participate	Newfoundland and Labrador	QC/ATL	60 to 69 years	60+	Female	Live with others	No Kids	Suburban area	no/nondrinker	no	Some post-secondary	Married/living with partner	White	0	0	1	0	1	0	0	1	0	0	1	0	0	1	0	1	1	0	0	1	0	1	0	1	0	1	0	0	0	1	0	0
1550	complete	English	4	Yes, I agree to participate	Alberta	AB	40 to 49 years	40-59	Female	Live alone	No Kids	Urban area	no/nondrinker	no	University degree/diploma	Divorced/Separated/Widowed	Black/Indigenous/Arab/latinos	0	1	0	0	1	0	0	1	0	0	1	0	1	0	1	0	1	0	0	1	1	0	0	1	1	0	0	0	0	0	1	1
934	complete	English	4	Yes, I agree to participate	Ontario	ON	70 years and over	60+	Male	Live with others	No Kids	Suburban area	no/nondrinker	no	High school or less	Divorced/Separated/Widowed	White	0	0	1	1	0	0	0	1	0	0	1	0	0	1	0	1	0	1	0	1	0	1	0	1	0	1	0	0	1	0	0	1
81	complete	English	4	Yes, I agree to participate	Ontario	ON	30 to 39 years	18-39	Male	Live with others	No Kids	Suburban area	Heavy driking	no	High school or less	Not married/Single	White	1	0	0	1	0	0	0	0	1	0	1	0	0	1	0	1	1	0	0	1	0	1	0	1	0	1	0	0	1	0	0	0
976	complete	English	4	Yes, I agree to participate	Nova Scotia	QC/ATL	50 to 59 years	40-59	Male	Live with others	No Kids	Rural area	Heavy driking	no	Some post-secondary	Married/living with partner	White	0	1	0	1	0	0	0	1	0				0	1	0	1	1	0	0	1	0	1	0	1	0	0	1	0	0	1	0	0
5377	complete	English	4	Yes, I agree to participate	New Brunswick	QC/ATL	50 to 59 years	40-59	Male	Live with others	No Kids	Rural area	no/nondrinker	no	High school or less	Married/living with partner	White	0	1	0	1	0	0	0	1	0	0	1	0	1	0	1	0	1	0	0	1	0	1	0	1	0	0	1	0	1	0	0	0
4919	complete	English	4	Yes, I agree to participate	Ontario	ON	30 to 39 years	18-39	Male	Live with others	Kids	Suburban area	no/nondrinker	yes	Some post-secondary	Married/living with partner	Asian	1	0	0	1	0	0	1	0	0	1	0	0	0	1	1	0	0	1	0	1	0	1	1	0	0	1	0	0	0	1	0	0
1432	complete	English	4	Yes, I agree to participate	British Columbia	BC	70 years and over	60+	Female	Live with others	No Kids	Suburban area	no/nondrinker	no	High school or less	Married/living with partner	White	0	0	1	0	1	0	0	1	0	0	1	0	0	1	0	1	0	1	0	1	0	1	0	1	0	1	0	0	1	0	0	0
1958	complete	English	4	Yes, I agree to participate	Ontario	ON	70 years and over	60+	Male	Live with others	No Kids	Suburban area	no/nondrinker	no	University degree/diploma	Married/living with partner	White	0	0	1	1	0	0	0	1	0	0	1	0	0	1	0	1	1	0	0	1	0	1	0	1	0	1	0	0	0	0	1	0
5716	complete	English	4	Yes, I agree to participate	Manitoba	SK/MN	60 to 69 years	60+	Female	Live with others	No Kids	Rural area	no/nondrinker	no	High school or less	Married/living with partner	White	0	0	1	0	1	0	0	1	0	0	1	0	0	1	0	1	0	1	0	1	0	1	0	1	0	0	1	0	1	0	0	0
6263	complete	English	4	Yes, I agree to participate	Ontario	ON	50 to 59 years	40-59	Female	Live with others	No Kids	Suburban area	Heavy driking	no	University degree/diploma	Not married/Single	White	0	1	0	0	1	0	0	1	0	0	1	0	0	1	0	1	1	0	0	1	0	1	0	1	0	1	0	0	0	0	1	0
2480	complete	English	4	Yes, I agree to participate	Ontario	ON	40 to 49 years	40-59	Male	Live with others	No Kids	Urban area	no/nondrinker	no	University degree/diploma	Married/living with partner	Asian	0	1	0	1	0	0	0	1	0	0	1	0	0	1	0	1	0	1	0	1	0	1	0	1	1	0	0	0	0	0	1	0
3009	complete	English	4	Yes, I agree to participate	Ontario	ON	70 years and over	60+	Male	Live with others	No Kids	Urban area	no/nondrinker	no	University degree/diploma	Married/living with partner	White	0	0	1	1	0	0	0	1	0	0	1	0	0	1	0	1	1	0	0	1	0	1	0	1	1	0	0	0	0	0	1	0
1671	complete	English	4	Yes, I agree to participate	Ontario	ON	50 to 59 years	40-59	Male	Live with others	Kids	Urban area	no/nondrinker	no	University degree/diploma	Married/living with partner	White	0	1	0	1	0	0	0	1	0	0	1	0	0	1	0	1	1	0	0	1	0	1	1	0	1	0	0	0	0	0	1	0
1573	complete	English	4	Yes, I agree to participate	Ontario	ON	40 to 49 years	40-59	Male	Live with others	Kids	Urban area	Heavy driking	yes	College degree/diploma	Married/living with partner	Asian	0	1	0	1	0	0	1	0	0	1	0	0	1	0	1	0	1	0	1	0	0	1	1	0	1	0	0	1	0	0	0	0
2625	complete	English	4	Yes, I agree to participate	Ontario	ON	70 years and over	60+	Male	Live with others	No Kids	Rural area	no/nondrinker	no	University degree/diploma	Married/living with partner	White	0	0	1	1	0	0	1	0	0	0	1	0	0	1	0	1	1	0	0	1	0	1	0	1	0	0	1	0	0	0	1	0
1447	complete	English	4	Yes, I agree to participate	British Columbia	BC	40 to 49 years	40-59	Female	Live with others	Kids	Urban area	Heavy driking	yes	College degree/diploma	Married/living with partner	Asian	0	1	0	0	1	0	0	1	0	1	0	0	0	1	1	0	1	0	1	0	0	1	1	0	1	0	0	1	0	0	0	0
5537	complete	English	4	Yes, I agree to participate	Manitoba	SK/MN	40 to 49 years	40-59	Male	Live alone	No Kids	Urban area	no/nondrinker	no	University degree/diploma	Divorced/Separated/Widowed	White	0	1	0	1	0	0	0	0	1				0	1	0	1	0	1	0	1	1	0	0	1	1	0	0	0	0	0	1	1
555	complete	English	4	Yes, I agree to participate	Newfoundland and Labrador	QC/ATL	40 to 49 years	40-59	Male	Live with others	No Kids	Urban area	no/nondrinker	no	High school or less	Not married/Single	White	0	1	0	1	0	0	0	1	0	0	0	1	1	0	1	0	0	1	1	0	0	1	0	1	1	0	0	0	1	0	0	0
1042	complete	English	4	Yes, I agree to participate	Ontario	ON	60 to 69 years	60+	Female	Live with others	No Kids	Suburban area	no/nondrinker	no	University degree/diploma	Married/living with partner	White	0	0	1	0	1	0	1	0	0	0	1	0	1	0	0	1	0	1	1	0	0	1	0	1	0	1	0	0	0	0	1	0
2596	complete	English	4	Yes, I agree to participate	Ontario	ON	40 to 49 years	40-59	Female	Live alone	No Kids	Suburban area	no/nondrinker	no	University degree/diploma	Not married/Single	White	0	1	0	0	1	0	0	1	0	0	1	0	0	1	1	0	0	1	0	1	1	0	0	1	0	1	0	0	0	0	1	0
5281	complete	English	4	Yes, I agree to participate	Ontario	ON	18 to 29 years	18-39	Male	Live with others	No Kids	Suburban area	no/nondrinker	no	College degree/diploma	Married/living with partner	Asian	1	0	0	1	0	0	0	1	0	0	1	0	1	0	1	0	0	1	0	1	0	1	0	1	0	1	0	1	0	0	0	0
524	complete	English	4	Yes, I agree to participate	Saskatchewan	SK/MN	60 to 69 years	60+	Male	Live with others	No Kids	Suburban area	Heavy driking	no	Some post-secondary	Married/living with partner	White	0	0	1	1	0	0	0	0	1	0	1	0	0	1	0	1	0	1	0	1	0	1	0	1	0	1	0	0	0	1	0	0
3952	complete	English	4	Yes, I agree to participate	Newfoundland and Labrador	QC/ATL	40 to 49 years	40-59	Male	Live with others	Kids	Rural area	no/nondrinker	no	College degree/diploma	Divorced/Separated/Widowed	White	0	1	0	1	0	0	0	1	0	0	1	0	0	1	1	0	0	1	0	1	0	1	1	0	0	0	1	1	0	0	0	1
71	complete	English	4	Yes, I agree to participate	Saskatchewan	SK/MN	60 to 69 years	60+	Female	Live with others	No Kids	Suburban area	no/nondrinker	no	College degree/diploma	Married/living with partner	White	0	0	1	0	1	0	0	1	0	0	1	0	0	1	0	1	1	0	0	1	0	1	0	1	0	1	0	1	0	0	0	0
3670	complete	English	4	Yes, I agree to participate	Nova Scotia	QC/ATL	18 to 29 years	18-39	Female	Live with others	No Kids	Suburban area	no/nondrinker	no	University degree/diploma	Married/living with partner	White	1	0	0	0	1	0	0	1	0	0	1	0	0	1	0	1	0	1	0	1	0	1	0	1	0	1	0	0	0	0	1	0
3386	complete	English	4	Yes, I agree to participate	Ontario	ON	30 to 39 years	18-39	Male	Live with others	No Kids	Urban area	Heavy driking	no	University degree/diploma	Married/living with partner	Asian	1	0	0	1	0	0	1	0	0	0	1	0	0	1	0	1	0	1	0	1	0	1	0	1	1	0	0	0	0	0	1	0
114	complete	English	4	Yes, I agree to participate	Ontario	ON	60 to 69 years	60+	Female	Live with others	No Kids	Rural area	no/nondrinker	no	High school or less	Married/living with partner	White	0	0	1	0	1	0	0	1	0	0	1	0	0	1	0	1	1	0	0	1	0	1	0	1	0	0	1	0	1	0	0	0
5224	complete	English	4	Yes, I agree to participate	Ontario	ON	50 to 59 years	40-59	Male	Live alone	No Kids	Suburban area	no/nondrinker	no	University degree/diploma	Not married/Single	Asian	0	1	0	1	0	0	0	1	0	0	1	0	0	1	0	1	0	1	1	0	1	0	0	1	0	1	0	0	0	0	1	0
4687	complete	English	4	Yes, I agree to participate	Quebec	QC/ATL	18 to 29 years	18-39	Male	Live with others	No Kids	Urban area	Heavy driking	no	University degree/diploma	Not married/Single	White	1	0	0	1	0	0	1	0	0	0	1	0	0	1	0	1	1	0	1	0	0	1	0	1	1	0	0	0	0	0	1	0
2911	complete	English	4	Yes, I agree to participate	Ontario	ON	50 to 59 years	40-59	Male	Live with others	Kids	Urban area	Heavy driking	no	University degree/diploma	Married/living with partner	White	0	1	0	1	0	0	1	0	0	0	1	0	0	1	0	1	1	0	0	1	0	1	1	0	1	0	0	0	0	0	1	0
258	complete	English	4	Yes, I agree to participate	Alberta	AB	70 years and over	60+	Female	Live with others	No Kids	Suburban area	no/nondrinker	no	Some post-secondary	Married/living with partner	White	0	0	1	0	1	0	0	1	0	0	1	0	0	1	0	1	1	0	0	1	0	1	0	1	0	1	0	0	0	1	0	0
2420	complete	English	4	Yes, I agree to participate	Saskatchewan	SK/MN	50 to 59 years	40-59	Male	Live alone	No Kids	Urban area	Heavy driking	no	University degree/diploma	Not married/Single	White	0	1	0	1	0	0	0	1	0	0	1	0	1	0	1	0	1	0	0	1	1	0	0	1	1	0	0	0	0	0	1	0
6483	complete	English	4	Yes, I agree to participate	Ontario	ON	30 to 39 years	18-39	Female	Live with others	No Kids	Rural area	Heavy driking	no	University degree/diploma	Married/living with partner	White	1	0	0	0	1	0	1	0	0	0	0	1	0	1	0	1	1	0	0	1	0	1	0	1	0	0	1	0	0	0	1	0
5249	complete	English	4	Yes, I agree to participate	Alberta	AB	60 to 69 years	60+	Male	Live with others	Kids	Urban area	no/nondrinker	no	University degree/diploma	Married/living with partner	White	0	0	1	1	0	0	0	1	0	0	1	0	1	0	0	1	0	1	1	0	0	1	1	0	1	0	0	0	0	0	1	0
5793	complete	English	4	Yes, I agree to participate	British Columbia	BC	18 to 29 years	18-39	Male	Live with others	No Kids	Urban area	no/nondrinker	no	College degree/diploma	Not married/Single	Asian	1	0	0	1	0	0	0	1	0	0	1	0	0	1	1	0	0	1	1	0	0	1	0	1	1	0	0	1	0	0	0	0
2486	complete	English	4	Yes, I agree to participate	British Columbia	BC	60 to 69 years	60+	Male	Live with others	Kids	Urban area	no/nondrinker	no	University degree/diploma	Married/living with partner	Other	0	0	1	1	0	0	0	1	0	0	1	0	0	1	1	0	0	1	0	1	0	1	1	0	1	0	0	0	0	0	1	0
2168	complete	English	4	Yes, I agree to participate	Newfoundland and Labrador	QC/ATL	40 to 49 years	40-59	Female	Live with others	No Kids	Rural area	no/nondrinker	yes	High school or less	Married/living with partner	White	0	1	0	0	1	0	0	1	0	0	1	0	1	0	0	1	0	1	1	0	0	1	0	1	0	0	1	0	1	0	0	0
2497	complete	English	4	Yes, I agree to participate	Ontario	ON	40 to 49 years	40-59	Female	Live alone	No Kids	Urban area	no/nondrinker	no	University degree/diploma	Divorced/Separated/Widowed	White	0	1	0	0	1	0	0	1	0	0	1	0	0	1	1	0	0	1	1	0	1	0	0	1	1	0	0	0	0	0	1	1
6266	complete	English	4	Yes, I agree to participate	Ontario	ON	60 to 69 years	60+	Male	Live with others	No Kids	Rural area	no/nondrinker	no	University degree/diploma	Married/living with partner	White	0	0	1	1	0	0	0	1	0	0	1	0	0	1	0	1	0	1	0	1	0	1	0	1	0	0	1	0	0	0	1	0
2103	complete	English	4	Yes, I agree to participate	Quebec	QC/ATL	30 to 39 years	18-39	Male	Live alone	No Kids	Urban area	no/nondrinker	no	University degree/diploma	Not married/Single	White	1	0	0	1	0	0	0	0	1	0	1	0	0	1	0	1	1	0	0	1	1	0	0	1	1	0	0	0	0	0	1	0
5238	complete	English	4	Yes, I agree to participate	Ontario	ON	30 to 39 years	18-39	Female	Live with others	Kids	Rural area	Heavy driking	no	University degree/diploma	Married/living with partner	White	1	0	0	0	1	0	1	0	0	0	1	0	0	1	0	1	1	0	0	1	0	1	1	0	0	0	1	0	0	0	1	0
4838	complete	English	4	Yes, I agree to participate	Alberta	AB	18 to 29 years	18-39	Female	Live with others	No Kids	Urban area	no/nondrinker	no	Some post-secondary	Divorced/Separated/Widowed	Asian	1	0	0	0	1	0							0	1	0	1	1	0	0	1	0	1	0	1	1	0	0	0	0	1	0	1
491	complete	English	4	Yes, I agree to participate	Alberta	AB	40 to 49 years	40-59	Male	Live with others	Kids	Suburban area	no/nondrinker	no	College degree/diploma	Divorced/Separated/Widowed	Asian	0	1	0	1	0	0	0	1	0	0	1	0	0	1	0	1	1	0	0	1	0	1	1	0	0	1	0	1	0	0	0	1
5917	complete	English	4	Yes, I agree to participate	British Columbia	BC	40 to 49 years	40-59	Male	Live with others	Kids	Suburban area	Heavy driking	no	Some post-secondary	Married/living with partner	Asian	0	1	0	1	0	0	0	1	0	0	1	0	0	1	0	1	0	1	0	1	0	1	1	0	0	1	0	0	0	1	0	0
2487	complete	English	4	Yes, I agree to participate	Ontario	ON	70 years and over	60+	Male	Live with others	No Kids	Urban area	no/nondrinker	no	University degree/diploma	Married/living with partner	White	0	0	1	1	0	0	0	1	0	0	1	0	0	1	0	1	1	0	0	1	0	1	0	1	1	0	0	0	0	0	1	0
1990	complete	English	4	Yes, I agree to participate	Quebec	QC/ATL	30 to 39 years	18-39	Male	Live with others	Kids	Urban area	no/nondrinker	no	University degree/diploma	Married/living with partner	White	1	0	0	1	0	0	1	0	0	0	1	0	0	1	0	1	1	0	0	1	0	1	1	0	1	0	0	0	0	0	1	0
6110	complete	English	4	Yes, I agree to participate	Ontario	ON	30 to 39 years	18-39	Female	Live with others	No Kids	Urban area	no/nondrinker	yes	College degree/diploma	Married/living with partner	White	1	0	0	0	1	0	1	0	0	0	1	0	0	1	0	1	0	1	0	1	0	1	0	1	1	0	0	1	0	0	0	0
6751	complete	English	4	Yes, I agree to participate	Ontario	ON	60 to 69 years	60+	Female	Live alone	No Kids	Urban area	no/nondrinker	no	Some post-secondary	Divorced/Separated/Widowed	Asian	0	0	1	0	1	0	0	1	0	0	1	0	0	1	0	1	1	0	0	1	1	0	0	1	1	0	0	0	0	1	0	1
2618	complete	English	4	Yes, I agree to participate	Alberta	AB	70 years and over	60+	Female	Live with others	No Kids	Urban area	no/nondrinker	no	University degree/diploma	Married/living with partner	White	0	0	1	0	1	0	0	1	0	0	1	0	0	1	0	1	1	0	0	1	0	1	0	1	1	0	0	0	0	0	1	0
3029	complete	English	4	Yes, I agree to participate	Quebec	QC/ATL	40 to 49 years	40-59	Female	Live with others	Kids	Rural area	no/nondrinker	no	High school or less	Married/living with partner	White	0	1	0	0	1	0	0	1	0	0	1	0	1	0	0	1	1	0	1	0	0	1	1	0	0	0	1	0	1	0	0	0
347	complete	English	4	Yes, I agree to participate	British Columbia	BC	60 to 69 years	60+	Male	Live with others	No Kids	Rural area	Heavy driking	no	Some post-secondary	Married/living with partner	White	0	0	1	1	0	0	0	1	0	0	1	0	0	1	0	1	1	0	0	1	0	1	0	1	0	0	1	0	0	1	0	0
6518	complete	English	4	Yes, I agree to participate	Manitoba	SK/MN	50 to 59 years	40-59	Female	Live with others	No Kids	Rural area	no/nondrinker	no	University degree/diploma	Married/living with partner	White	0	1	0	0	1	0	0	1	0	0	1	0	0	1	0	1	1	0	0	1	0	1	0	1	0	0	1	0	0	0	1	0
415	complete	English	4	Yes, I agree to participate	Newfoundland and Labrador	QC/ATL	60 to 69 years	60+	Female	Live alone	No Kids	Rural area	no/nondrinker	no	University degree/diploma	Not married/Single	White	0	0	1	0	1	0	0	1	0	0	1	0	0	1	0	1	0	1	0	1	1	0	0	1	0	0	1	0	0	0	1	0
402	complete	English	4	Yes, I agree to participate	British Columbia	BC	70 years and over	60+	Male	Live with others	No Kids	Rural area	no/nondrinker	no	University degree/diploma	Married/living with partner	White	0	0	1	1	0	0	0	1	0	0	1	0	0	1	0	1	1	0	0	1	0	1	0	1	0	0	1	0	0	0	1	0
5321	complete	English	4	Yes, I agree to participate	Ontario	ON	18 to 29 years	18-39	Female	Live with others	No Kids	Suburban area	no/nondrinker	no	High school or less	Not married/Single	White	1	0	0	0	1	0	0	1	0	0	1	0	0	1	0	1	1	0	0	1	0	1	0	1	0	1	0	0	1	0	0	0
4222	complete	English	4	Yes, I agree to participate	Ontario	ON	60 to 69 years	60+	Female	Live alone	No Kids	Urban area	Heavy driking	no	University degree/diploma	Divorced/Separated/Widowed	White	0	0	1	0	1	0	0	0	1	0	1	0	0	1	0	1	1	0	0	1	1	0	0	1	1	0	0	0	0	0	1	1
2185	complete	English	4	Yes, I agree to participate	Ontario	ON	40 to 49 years	40-59	Male	Live with others	Kids	Urban area	no/nondrinker	no	University degree/diploma	Married/living with partner	White	0	1	0	1	0	0	0	1	0	0	1	0	0	1	0	1	0	1	1	0	0	1	1	0	1	0	0	0	0	0	1	0
1252	complete	English	4	Yes, I agree to participate	Ontario	ON	30 to 39 years	18-39	Female	Live with others	No Kids	Suburban area	no/nondrinker	no	College degree/diploma	Married/living with partner	White	1	0	0	0	1	0	0	1	0	0	1	0	0	1	0	1	1	0	0	1	0	1	0	1	0	1	0	1	0	0	0	0
1092	complete	English	4	Yes, I agree to participate	Quebec	QC/ATL	18 to 29 years	18-39	Female	Live with others	No Kids	Suburban area	no/nondrinker	no	Some post-secondary	Married/living with partner	White	1	0	0	0	1	0	0	1	0	0	1	0	1	0	0	1	0	1	1	0	0	1	0	1	0	1	0	0	0	1	0	0
5039	complete	English	4	Yes, I agree to participate	Ontario	ON	50 to 59 years	40-59	Male	Live with others	No Kids	Urban area	no/nondrinker	no	University degree/diploma	Married/living with partner	White	0	1	0	1	0	0	0	0	1	0	1	0	0	1	0	1	1	0	0	1	0	1	0	1	1	0	0	0	0	0	1	0
137	complete	English	4	Yes, I agree to participate	Alberta	AB	30 to 39 years	18-39	Female	Live alone	No Kids	Urban area	no/nondrinker	no				1	0	0	0	1	0	0	1	0	0	1	0	0	1	0	1	1	0	0	1	1	0	0	1	1	0	0	0	0	0	0	0
6627	complete	English	4	Yes, I agree to participate	New Brunswick	QC/ATL	40 to 49 years	40-59	Female	Live with others	Kids	Rural area	no/nondrinker	no	University degree/diploma	Divorced/Separated/Widowed	White	0	1	0	0	1	0	0	1	0	0	1	0	0	1	0	1	1	0	0	1	0	1	1	0	0	0	1	0	0	0	1	1
6268	complete	English	4	Yes, I agree to participate	Ontario	ON	50 to 59 years	40-59	Male	Live with others	Kids	Urban area	no/nondrinker	no	High school or less	Married/living with partner	White	0	1	0	1	0	0	0	1	0	0	1	0	0	1	0	1	1	0	0	1	0	1	1	0	1	0	0	0	1	0	0	0
4772	complete	English	4	Yes, I agree to participate	Ontario	ON	70 years and over	60+	Male	Live with others	No Kids	Urban area	no/nondrinker	no	High school or less	Married/living with partner	White	0	0	1	1	0	0	0	1	0	0	1	0	0	1	0	1	0	1	0	1	0	1	0	1	1	0	0	0	1	0	0	0
779	complete	English	4	Yes, I agree to participate	British Columbia	BC	40 to 49 years	40-59	Male	Live with others	No Kids	Rural area	no/nondrinker	no	Some post-secondary	Not married/Single	Asian	0	1	0	1	0	0	0	1	0	0	1	0	0	1	0	1	1	0	0	1	0	1	0	1	0	0	1	0	0	1	0	0
6178	complete	English	4	Yes, I agree to participate	Alberta	AB	30 to 39 years	18-39	Male	Live with others	Kids	Urban area	no/nondrinker	no	Some post-secondary	Married/living with partner	White	1	0	0	1	0	0	0	1	0	0	1	0	0	1	0	1	0	1	0	1	0	1	1	0	1	0	0	0	0	1	0	0
3187	complete	English	4	Yes, I agree to participate	Ontario	ON	30 to 39 years	18-39	Female	Live with others	Kids	Urban area	Heavy driking	no	College degree/diploma	Married/living with partner	White	1	0	0	0	1	0	0	1	0	0	1	0	0	1	0	1	0	1	0	1	0	1	1	0	1	0	0	1	0	0	0	0
622	complete	English	4	Yes, I agree to participate	British Columbia	BC	70 years and over	60+	Male	Live with others	No Kids	Suburban area	no/nondrinker	no	College degree/diploma	Married/living with partner	White	0	0	1	1	0	0	0	0	1				0	1	0	1	0	1	0	1	0	1	0	1	0	1	0	1	0	0	0	0
3013	complete	English	4	Yes, I agree to participate	Ontario	ON	50 to 59 years	40-59	Female	Live with others	No Kids	Suburban area	no/nondrinker	no	High school or less	Not married/Single	White	0	1	0	0	1	0	0	1	0	0	1	0	0	1	0	1	1	0	0	1	0	1	0	1	0	1	0	0	1	0	0	0
3289	complete	English	4	Yes, I agree to participate	Alberta	AB	18 to 29 years	18-39	Male	Live alone	No Kids	Rural area	Heavy driking	no	Some post-secondary	Not married/Single	White	1	0	0	1	0	0	1	0	0	0	1	0	0	1	0	1	0	1	0	1	1	0	0	1	0	0	1	0	0	1	0	0
5563	complete	English	4	Yes, I agree to participate	Ontario	ON	30 to 39 years	18-39	Male	Live with others	Kids	Urban area	no/nondrinker	no	College degree/diploma	Married/living with partner	White	1	0	0	1	0	0	0	1	0	0	1	0	0	1	0	1	1	0	0	1	0	1	1	0	1	0	0	1	0	0	0	0
6821	complete	English	4	Yes, I agree to participate	Alberta	AB	40 to 49 years	40-59	Female	Live with others	Kids	Urban area	Heavy driking	no	High school or less	Not married/Single	White	0	1	0	0	1	0	1	0	0	0	1	0	1	0	1	0	0	1	1	0	0	1	1	0	1	0	0	0	1	0	0	0
4096	complete	English	4	Yes, I agree to participate	Ontario	ON	18 to 29 years	18-39	Female	Live with others	No Kids	Rural area	no/nondrinker	yes	University degree/diploma	Not married/Single	White	1	0	0	0	1	0	0	1	0	1	0	0	1	0	0	1	1	0	0	1	0	1	0	1	0	0	1	0	0	0	1	0
2926	complete	English	4	Yes, I agree to participate	New Brunswick	QC/ATL	70 years and over	60+	Male	Live with others	No Kids	Suburban area	no/nondrinker	no	Some post-secondary	Married/living with partner	White	0	0	1	1	0	0	0	1	0	0	1	0	0	1	0	1	0	1	0	1	0	1	0	1	0	1	0	0	0	1	0	0
1248	complete	English	4	Yes, I agree to participate	Alberta	AB	30 to 39 years	18-39	Female	Live alone	No Kids	Urban area	no/nondrinker	no	University degree/diploma	Not married/Single	White	1	0	0	0	1	0	0	1	0	0	1	0	1	0	1	0	1	0	0	1	1	0	0	1	1	0	0	0	0	0	1	0
1016	complete	English	4	Yes, I agree to participate	British Columbia	BC	40 to 49 years	40-59	Male	Live with others	No Kids	Urban area	no/nondrinker	yes	Some post-secondary	Married/living with partner	White	0	1	0	1	0	0	0	0	1	0	0	1	0	1	0	1	0	1	0	1	0	1	0	1	1	0	0	0	0	1	0	0
194	complete	English	4	Yes, I agree to participate	Quebec	QC/ATL	50 to 59 years	40-59	Male	Live alone	No Kids	Urban area	Heavy driking	no	College degree/diploma	Not married/Single	Black/Indigenous/Arab/latinos	0	1	0	1	0	0	0	1	0	0	1	0	1	0	0	1	0	1	0	1	1	0	0	1	1	0	0	1	0	0	0	0
2958	complete	English	4	Yes, I agree to participate	Alberta	AB	40 to 49 years	40-59	Male	Live with others	Kids	Urban area	no/nondrinker	no	University degree/diploma	Married/living with partner	Black/Indigenous/Arab/latinos	0	1	0	1	0	0	0	1	0	0	1	0	0	1	0	1	0	1	0	1	0	1	1	0	1	0	0	0	0	0	1	0
1102	complete	English	4	Yes, I agree to participate	British Columbia	BC	60 to 69 years	60+	Male	Live alone	No Kids	Suburban area	no/nondrinker	no	High school or less	Divorced/Separated/Widowed	White	0	0	1	1	0	0	0	1	0	0	1	0	0	1	0	1	0	1	0	1	1	0	0	1	0	1	0	0	1	0	0	1
4548	complete	English	4	Yes, I agree to participate	New Brunswick	QC/ATL	18 to 29 years	18-39	Male	Live with others	No Kids	Urban area	no/nondrinker	no	Some post-secondary	Not married/Single	Black/Indigenous/Arab/latinos	1	0	0	1	0	0	0	1	0	0	1	0	1	0	1	0	1	0	0	1	0	1	0	1	1	0	0	0	0	1	0	0
1137	complete	English	4	Yes, I agree to participate	Ontario	ON	30 to 39 years	18-39	Male	Live with others	No Kids	Suburban area	no/nondrinker	yes	University degree/diploma	Married/living with partner	Black/Indigenous/Arab/latinos	1	0	0	1	0	0	0	0	1	0	1	0	0	1	0	1	1	0	0	1	0	1	0	1	0	1	0	0	0	0	1	0
4249	complete	English	4	Yes, I agree to participate	Ontario	ON	30 to 39 years	18-39	Male	Live alone	No Kids	Urban area	no/nondrinker	no	University degree/diploma	Not married/Single	Asian	1	0	0	1	0	0	0	1	0	0	1	0	0	1	0	1	1	0	0	1	1	0	0	1	1	0	0	0	0	0	1	0
5076	complete	English	4	Yes, I agree to participate	British Columbia	BC	18 to 29 years	18-39	Female	Live with others	No Kids	Suburban area	Heavy driking	yes	College degree/diploma	Married/living with partner	White	1	0	0	0	1	0	1	0	0	0	0	1	0	1	0	1	1	0	0	1	0	1	0	1	0	1	0	1	0	0	0	0
3698	complete	English	4	Yes, I agree to participate	Alberta	AB	40 to 49 years	40-59	Female	Live with others	No Kids	Suburban area	Heavy driking	no	Some post-secondary	Married/living with partner	White	0	1	0	0	1	0	1	0	0	0	1	0	0	1	0	1	1	0	0	1	0	1	0	1	0	1	0	0	0	1	0	0
6629	complete	English	4	Yes, I agree to participate	British Columbia	BC	30 to 39 years	18-39	Female	Live with others	No Kids	Suburban area	no/nondrinker	no	College degree/diploma	Married/living with partner	White	1	0	0	0	1	0	0	1	0	0	1	0	0	1	0	1	1	0	0	1	0	1	0	1	0	1	0	1	0	0	0	0
6186	complete	English	4	Yes, I agree to participate	Ontario	ON	30 to 39 years	18-39	Female	Live with others	No Kids	Urban area	no/nondrinker	yes	University degree/diploma	Married/living with partner	White	1	0	0	0	1	0	0	0	1	0	1	0	0	1	0	1	0	1	0	1	0	1	0	1	1	0	0	0	0	0	1	0
3014	complete	English	4	Yes, I agree to participate	Ontario	ON	70 years and over	60+	Male	Live with others	No Kids	Urban area	no/nondrinker	no	University degree/diploma	Married/living with partner	White	0	0	1	1	0	0	0	1	0	0	1	0	0	1	0	1	0	1	0	1	0	1	0	1	1	0	0	0	0	0	1	0
1183	complete	English	4	Yes, I agree to participate	British Columbia	BC	30 to 39 years	18-39	Female	Live with others	No Kids	Urban area	no/nondrinker	no	University degree/diploma	Married/living with partner	White	1	0	0	0	1	0	0	1	0	0	1	0	0	1	0	1	0	1	1	0	0	1	0	1	1	0	0	0	0	0	1	0
6233	complete	English	4	Yes, I agree to participate	Ontario	ON	50 to 59 years	40-59	Male	Live with others	No Kids	Suburban area	no/nondrinker	no	University degree/diploma	Married/living with partner	White	0	1	0	1	0	0	0	0	1	0	1	0	0	1	0	1	1	0	0	1	0	1	0	1	0	1	0	0	0	0	1	0
5772	complete	English	4	Yes, I agree to participate	Alberta	AB	30 to 39 years	18-39	Female	Live with others	Kids	Urban area	no/nondrinker	no	University degree/diploma	Married/living with partner	White	1	0	0	0	1	0	0	1	0	0	1	0	0	1	0	1	0	1	0	1	0	1	1	0	1	0	0	0	0	0	1	0
4221	complete	English	4	Yes, I agree to participate	Ontario	ON	30 to 39 years	18-39	Female	Live with others	Kids	Urban area	Heavy driking	yes	College degree/diploma	Married/living with partner	Asian	1	0	0	0	1	0	0	1	0	1	0	0	1	0	0	1	1	0	1	0	0	1	1	0	1	0	0	1	0	0	0	0
940	complete	English	4	Yes, I agree to participate	Ontario	ON	30 to 39 years	18-39	Male	Live with others	No Kids	Urban area	no/nondrinker	no	University degree/diploma	Married/living with partner	White	1	0	0	1	0	0	0	1	0	0	1	0	0	1	0	1	0	1	0	1	0	1	0	1	1	0	0	0	0	0	1	0
4444	complete	English	4	Yes, I agree to participate	Alberta	AB	60 to 69 years	60+	Male	Live with others	No Kids	Urban area	no/nondrinker	no	University degree/diploma	Married/living with partner	White	0	0	1	1	0	0	1	0	0	0	1	0	0	1	0	1	1	0	0	1	0	1	0	1	1	0	0	0	0	0	1	0
2332	complete	English	4	Yes, I agree to participate	Alberta	AB	50 to 59 years	40-59	Male	Live with others	No Kids	Urban area	no/nondrinker	no	College degree/diploma	Married/living with partner	Asian	0	1	0	1	0	0	0	0	1	0	1	0	0	1	0	1	0	1	0	1	0	1	0	1	1	0	0	1	0	0	0	0
2756	complete	English	4	Yes, I agree to participate	Ontario	ON	40 to 49 years	40-59	Other	Live with others	No Kids	Urban area	no/nondrinker	no				0	1	0	0	0	1	0	1	0	0	1	0	0	1	0	1	0	1	0	1	0	1	0	1	1	0	0	0	0	0	0	0
3979	complete	English	4	Yes, I agree to participate	Ontario	ON	30 to 39 years	18-39	Male	Live with others	No Kids	Suburban area	no/nondrinker	no	Some post-secondary	Not married/Single	Asian	1	0	0	1	0	0	0	1	0	0	1	0	0	1	0	1	0	1	0	1	0	1	0	1	0	1	0	0	0	1	0	0
1387	complete	English	4	Yes, I agree to participate	Alberta	AB	50 to 59 years	40-59	Male	Live with others	No Kids	Suburban area	Heavy driking	no	Some post-secondary	Divorced/Separated/Widowed	White	0	1	0	1	0	0	0	0	1	0	1	0	0	1	1	0	0	1	0	1	0	1	0	1	0	1	0	0	0	1	0	1
6101	complete	English	4	Yes, I agree to participate	British Columbia	BC	60 to 69 years	60+	Male	Live with others	No Kids	Rural area	no/nondrinker	no	University degree/diploma	Married/living with partner	White	0	0	1	1	0	0	0	1	0	0	1	0	0	1	0	1	1	0	0	1	0	1	0	1	0	0	1	0	0	0	1	0
5546	complete	English	4	Yes, I agree to participate	Alberta	AB	60 to 69 years	60+	Male	Live alone	No Kids	Urban area	no/nondrinker	no	Some post-secondary	Divorced/Separated/Widowed	White	0	0	1	1	0	0	0	1	0	0	1	0	0	1	1	0	0	1	0	1	1	0	0	1	1	0	0	0	0	1	0	1
4068	complete	English	4	Yes, I agree to participate	Ontario	ON	70 years and over	60+	Male	Live with others	No Kids	Suburban area	no/nondrinker	no	College degree/diploma	Married/living with partner	White	0	0	1	1	0	0	0	1	0	0	1	0	0	1	0	1	1	0	0	1	0	1	0	1	0	1	0	1	0	0	0	0
722	complete	English	4	Yes, I agree to participate	Quebec	QC/ATL	50 to 59 years	40-59	Male	Live alone	No Kids	Suburban area	no/nondrinker	no	Some post-secondary	Divorced/Separated/Widowed	White	0	1	0	1	0	0	0	1	0	0	1	0	1	0	1	0	0	1	1	0	1	0	0	1	0	1	0	0	0	1	0	1
1000	complete	English	4	Yes, I agree to participate	Ontario	ON	50 to 59 years	40-59	Male	Live with others	Kids	Urban area	no/nondrinker	no	University degree/diploma	Married/living with partner	Asian	0	1	0	1	0	0	1	0	0	0	1	0	0	1	0	1	1	0	0	1	0	1	1	0	1	0	0	0	0	0	1	0
87	complete	English	4	Yes, I agree to participate	Prince Edward Island	QC/ATL	60 to 69 years	60+	Male	Live alone	No Kids	Suburban area	no/nondrinker	no	University degree/diploma	Divorced/Separated/Widowed	White	0	0	1	1	0	0	0	0	1				0	1	0	1	1	0	0	1	1	0	0	1	0	1	0	0	0	0	1	1
4722	complete	English	4	Yes, I agree to participate	British Columbia	BC	18 to 29 years	18-39	Female	Live with others	Kids	Suburban area	no/nondrinker	no	University degree/diploma	Married/living with partner	White	1	0	0	0	1	0	0	1	0	0	1	0	0	1	0	1	1	0	0	1	0	1	1	0	0	1	0	0	0	0	1	0
3742	complete	English	4	Yes, I agree to participate	Alberta	AB	30 to 39 years	18-39	Male	Live with others	Kids	Rural area	no/nondrinker	no	College degree/diploma	Married/living with partner	White	1	0	0	1	0	0	0	1	0	0	1	0	0	1	0	1	1	0	0	1	0	1	1	0	0	0	1	1	0	0	0	0
4102	complete	English	4	Yes, I agree to participate	Nova Scotia	QC/ATL	18 to 29 years	18-39	Male	Live with others	Kids	Suburban area	no/nondrinker	no	Some post-secondary	Not married/Single	White	1	0	0	1	0	0	0	1	0	0	1	0	0	1	0	1	1	0	1	0	0	1	1	0	0	1	0	0	0	1	0	0
2433	complete	English	4	Yes, I agree to participate	Manitoba	SK/MN	60 to 69 years	60+	Male	Live with others	No Kids	Suburban area	no/nondrinker	no	College degree/diploma	Married/living with partner	White	0	0	1	1	0	0	0	1	0	0	1	0	0	1	0	1	1	0	0	1	0	1	0	1	0	1	0	1	0	0	0	0
5172	complete	English	4	Yes, I agree to participate	British Columbia	BC	40 to 49 years	40-59	Male	Live with others	Kids	Urban area	no/nondrinker	no	University degree/diploma	Married/living with partner	Asian	0	1	0	1	0	0	0	1	0	0	1	0	0	1	0	1	0	1	0	1	0	1	1	0	1	0	0	0	0	0	1	0
643	complete	English	4	Yes, I agree to participate	Manitoba	SK/MN	70 years and over	60+	Female	Live alone	No Kids	Suburban area	no/nondrinker	no	University degree/diploma	Divorced/Separated/Widowed	White	0	0	1	0	1	0	0	0	1	0	1	0	1	0	1	0	0	1	0	1	1	0	0	1	0	1	0	0	0	0	1	1
1509	complete	English	4	Yes, I agree to participate	Ontario	ON	30 to 39 years	18-39	Female	Live alone	No Kids	Suburban area	no/nondrinker	no	University degree/diploma		Asian	1	0	0	0	1	0	0	1	0	0	1	0	0	1	0	1	1	0	0	1	1	0	0	1	0	1	0	0	0	0	1	0
5575	complete	English	4	Yes, I agree to participate	Ontario	ON	40 to 49 years	40-59	Male	Live alone	No Kids	Urban area	Heavy driking	yes	University degree/diploma	Not married/Single	White	0	1	0	1	0	0	1	0	0	0	1	0	0	1	1	0	1	0	0	1	1	0	0	1	1	0	0	0	0	0	1	0
892	complete	English	4	Yes, I agree to participate	Manitoba	SK/MN	50 to 59 years	40-59	Male	Live with others	No Kids	Urban area	no/nondrinker	yes	College degree/diploma	Not married/Single	Black/Indigenous/Arab/latinos	0	1	0	1	0	0	0	1	0	0	1	0	0	1	0	1	0	1	0	1	0	1	0	1	1	0	0	1	0	0	0	0
3554	complete	English	4	Yes, I agree to participate	Alberta	AB	18 to 29 years	18-39	Female	Live with others	Kids	Urban area	no/nondrinker	no	High school or less	Not married/Single	Asian	1	0	0	0	1	0	0	1	0	0	1	0	1	0	1	0	1	0	0	1	0	1	1	0	1	0	0	0	1	0	0	0
3787	complete	English	4	Yes, I agree to participate	British Columbia	BC	70 years and over	60+	Female	Live with others	Kids	Rural area	no/nondrinker	yes	Some post-secondary	Divorced/Separated/Widowed	White	0	0	1	0	1	0	0	1	0	0	1	0	0	1	0	1	0	1	0	1	0	1	1	0	0	0	1	0	0	1	0	1
6832	complete	English	4	Yes, I agree to participate	Alberta	AB	30 to 39 years	18-39	Male	Live with others	Kids	Suburban area	no/nondrinker	no	University degree/diploma	Married/living with partner	Asian	1	0	0	1	0	0	0	1	0	0	1	0	0	1	0	1	0	1	0	1	0	1	1	0	0	1	0	0	0	0	1	0
47	complete	English	4	Yes, I agree to participate	Quebec	QC/ATL	60 to 69 years	60+	Female	Live with others	No Kids	Suburban area	Heavy driking	no	Some post-secondary	Married/living with partner	White	0	0	1	0	1	0	0	1	0	0	1	0	0	1	0	1	0	1	0	1	0	1	0	1	0	1	0	0	0	1	0	0
1679	complete	English	4	Yes, I agree to participate	Prince Edward Island	QC/ATL	50 to 59 years	40-59	Male	Live with others	No Kids	Suburban area	no/nondrinker	yes	University degree/diploma	Not married/Single	White	0	1	0	1	0	0	1	0	0	0	1	0	1	0	1	0	0	1	1	0	0	1	0	1	0	1	0	0	0	0	1	0
4974	complete	English	4	Yes, I agree to participate	Ontario	ON	18 to 29 years	18-39	Male	Live with others	No Kids	Urban area	no/nondrinker	no	University degree/diploma	Not married/Single	Asian	1	0	0	1	0	0	0	0	1	0	1	0	0	1	1	0	0	1	1	0	0	1	0	1	1	0	0	0	0	0	1	0
6797	complete	English	4	Yes, I agree to participate	Alberta	AB	18 to 29 years	18-39	Male	Live with others	Kids	Urban area	no/nondrinker	no	Some post-secondary	Married/living with partner	Asian	1	0	0	1	0	0	0	1	0	0	1	0	0	1	0	1	0	1	0	1	0	1	1	0	1	0	0	0	0	1	0	0
6580	complete	English	4	Yes, I agree to participate	Alberta	AB	30 to 39 years	18-39	Female	Live with others	Kids	Urban area	no/nondrinker	no	College degree/diploma	Not married/Single	Black/Indigenous/Arab/latinos	1	0	0	0	1	0	0	1	0	0	1	0	0	1	1	0	1	0	0	1	0	1	1	0	1	0	0	1	0	0	0	0
3363	complete	English	4	Yes, I agree to participate	Alberta	AB	50 to 59 years	40-59	Female	Live with others	Kids	Urban area	no/nondrinker	no	College degree/diploma	Married/living with partner	White	0	1	0	0	1	0	0	1	0	0	1	0	0	1	0	1	1	0	0	1	0	1	1	0	1	0	0	1	0	0	0	0
6415	complete	English	4	Yes, I agree to participate	British Columbia	BC	30 to 39 years	18-39	Male	Live with others	No Kids	Suburban area	Heavy driking	yes	College degree/diploma	Married/living with partner	Asian	1	0	0	1	0	0	0	1	0	0	1	0	0	1	0	1	0	1	0	1	0	1	0	1	0	1	0	1	0	0	0	0
4517	complete	English	4	Yes, I agree to participate	British Columbia	BC	40 to 49 years	40-59	Female	Live with others	No Kids	Urban area	no/nondrinker	no	University degree/diploma	Not married/Single	Asian	0	1	0	0	1	0	0	1	0	0	1	0	0	1	0	1	0	1	1	0	0	1	0	1	1	0	0	0	0	0	1	0
4801	complete	English	4	Yes, I agree to participate	Ontario	ON	18 to 29 years	18-39	Male	Live with others	No Kids	Suburban area	Heavy driking	no	University degree/diploma	Not married/Single	Other	1	0	0	1	0	0	0	0	1				0	1	0	1	0	1	0	1	0	1	0	1	0	1	0	0	0	0	1	0
3331	complete	English	4	Yes, I agree to participate	Alberta	AB	40 to 49 years	40-59	Female	Live with others	No Kids	Urban area	no/nondrinker	no	University degree/diploma	Married/living with partner	White	0	1	0	0	1	0	1	0	0	0	1	0	0	1	0	1	0	1	0	1	0	1	0	1	1	0	0	0	0	0	1	0
2977	complete	English	4	Yes, I agree to participate	Alberta	AB	18 to 29 years	18-39	Male	Live alone	No Kids	Urban area	Heavy driking	yes	University degree/diploma	Not married/Single	Asian	1	0	0	1	0	0	0	0	1	1	0	0	0	1	1	0	0	1	1	0	1	0	0	1	1	0	0	0	0	0	1	0
1361	complete	English	4	Yes, I agree to participate	Nova Scotia	QC/ATL	40 to 49 years	40-59	Female	Live with others	No Kids	Rural area	no/nondrinker	no	University degree/diploma	Married/living with partner	White	0	1	0	0	1	0	0	1	0	0	1	0	0	1	0	1	0	1	0	1	0	1	0	1	0	0	1	0	0	0	1	0
4824	complete	English	4	Yes, I agree to participate	Ontario	ON	60 to 69 years	60+	Male	Live with others	No Kids	Rural area	Heavy driking	no	College degree/diploma	Married/living with partner	White	0	0	1	1	0	0	0	1	0	0	1	0	0	1	0	1	0	1	0	1	0	1	0	1	0	0	1	1	0	0	0	0
4866	complete	English	4	Yes, I agree to participate	Ontario	ON	30 to 39 years	18-39	Female	Live with others	Kids	Suburban area	no/nondrinker	no	High school or less	Married/living with partner	White	1	0	0	0	1	0	0	1	0	0	1	0	0	1	0	1	0	1	0	1	0	1	1	0	0	1	0	0	1	0	0	0
1922	complete	English	4	Yes, I agree to participate	Quebec	QC/ATL	30 to 39 years	18-39	Female	Live with others	No Kids	Urban area	no/nondrinker	no	University degree/diploma	Married/living with partner		1	0	0	0	1	0	0	1	0	0	1	0	1	0	0	1	0	1	1	0	0	1	0	1	1	0	0	0	0	0	1	0
1510	complete	English	4	Yes, I agree to participate	Ontario	ON	30 to 39 years	18-39	Female	Live with others	No Kids	Suburban area	no/nondrinker	no	University degree/diploma	Married/living with partner	White	1	0	0	0	1	0	0	1	0	0	1	0	0	1	0	1	0	1	0	1	0	1	0	1	0	1	0	0	0	0	1	0
2843	complete	English	4	Yes, I agree to participate	British Columbia	BC	30 to 39 years	18-39	Female	Live with others	No Kids	Urban area	no/nondrinker	no	Some post-secondary	Married/living with partner	Black/Indigenous/Arab/latinos	1	0	0	0	1	0	0	1	0	0	1	0	1	0	0	1	0	1	1	0	0	1	0	1	1	0	0	0	0	1	0	0
6046	complete	English	4	Yes, I agree to participate	Ontario	ON	40 to 49 years	40-59	Female	Live with others	No Kids	Rural area	no/nondrinker	no	University degree/diploma	Married/living with partner	Asian	0	1	0	0	1	0	0	1	0	0	1	0	0	1	0	1	0	1	0	1	0	1	0	1	0	0	1	0	0	0	1	0
2440	complete	English	4	Yes, I agree to participate	Prince Edward Island	QC/ATL	60 to 69 years	60+	Male	Live with others	No Kids	Urban area	no/nondrinker	no	High school or less	Married/living with partner	White	0	0	1	1	0	0	0	0	1	0	1	0	0	1	0	1	1	0	0	1	0	1	0	1	1	0	0	0	1	0	0	0
4762	complete	English	4	Yes, I agree to participate	Ontario	ON	60 to 69 years	60+	Male	Live with others	No Kids	Suburban area	no/nondrinker	no	College degree/diploma	Married/living with partner	White	0	0	1	1	0	0	0	1	0	0	1	0	0	1	0	1	1	0	0	1	0	1	0	1	0	1	0	1	0	0	0	0
5015	complete	English	4	Yes, I agree to participate	Ontario	ON	30 to 39 years	18-39	Female	Live with others	Kids	Suburban area	no/nondrinker	no	Some post-secondary	Married/living with partner	White	1	0	0	0	1	0	1	0	0	0	1	0	1	0	1	0	0	1	0	1	0	1	1	0	0	1	0	0	0	1	0	0
5887	complete	English	4	Yes, I agree to participate	Ontario	ON	60 to 69 years	60+	Male	Live with others	No Kids	Urban area	no/nondrinker	no	College degree/diploma	Married/living with partner	White	0	0	1	1	0	0	1	0	0	0	1	0	0	1	0	1	1	0	0	1	0	1	0	1	1	0	0	1	0	0	0	0
149	complete	English	4	Yes, I agree to participate	New Brunswick	QC/ATL	50 to 59 years	40-59	Male	Live with others	No Kids	Rural area	no/nondrinker	no	College degree/diploma	Married/living with partner	Other	0	1	0	1	0	0	0	1	0	0	1	0	0	1	0	1	1	0	0	1	0	1	0	1	0	0	1	1	0	0	0	0
5848	complete	English	4	Yes, I agree to participate	Nova Scotia	QC/ATL	50 to 59 years	40-59	Female	Live with others	No Kids	Urban area	no/nondrinker	no	High school or less	Married/living with partner	Other	0	1	0	0	1	0	0	1	0	0	1	0	1	0	1	0	0	1	1	0	0	1	0	1	1	0	0	0	1	0	0	0
2187	complete	English	4	Yes, I agree to participate	Ontario	ON	70 years and over	60+	Male	Live with others	No Kids	Suburban area	Heavy driking	no	University degree/diploma	Married/living with partner	White	0	0	1	1	0	0	0	1	0	0	1	0	0	1	0	1	0	1	0	1	0	1	0	1	0	1	0	0	0	0	1	0
178	complete	English	4	Yes, I agree to participate	Ontario	ON	60 to 69 years	60+	Male	Live with others	No Kids	Suburban area	no/nondrinker	no	University degree/diploma	Married/living with partner	Asian	0	0	1	1	0	0	0	1	0	0	1	0	0	1	1	0	1	0	0	1	0	1	0	1	0	1	0	0	0	0	1	0
5955	complete	English	4	Yes, I agree to participate	Ontario	ON	40 to 49 years	40-59	Female	Live with others	No Kids	Rural area	Heavy driking	yes	College degree/diploma	Divorced/Separated/Widowed		0	1	0	0	1	0	0	0	1	0	0	1	0	1	0	1	0	1	0	1	0	1	0	1	0	0	1	1	0	0	0	1
3793	complete	English	4	Yes, I agree to participate	Ontario	ON	70 years and over	60+	Male	Live alone	No Kids	Urban area	no/nondrinker	no	University degree/diploma	Not married/Single	White	0	0	1	1	0	0	0	1	0	0	1	0	0	1	0	1	1	0	0	1	1	0	0	1	1	0	0	0	0	0	1	0
515	complete	English	4	Yes, I agree to participate	Nova Scotia	QC/ATL	70 years and over	60+	Male	Live with others	No Kids	Rural area	no/nondrinker	no	High school or less	Married/living with partner	White	0	0	1	1	0	0	0	1	0	0	1	0	0	1	0	1	1	0	0	1	0	1	0	1	0	0	1	0	1	0	0	0
2978	complete	English	4	Yes, I agree to participate	Manitoba	SK/MN	50 to 59 years	40-59	Female	Live with others	No Kids	Suburban area	no/nondrinker	no	University degree/diploma	Married/living with partner	White	0	1	0	0	1	0	0	1	0	0	1	0	0	1	0	1	1	0	0	1	0	1	0	1	0	1	0	0	0	0	1	0
461	complete	English	4	Yes, I agree to participate	Nova Scotia	QC/ATL	30 to 39 years	18-39	Female	Live with others	Kids	Rural area	no/nondrinker	no	College degree/diploma	Married/living with partner	White	1	0	0	0	1	0	0	1	0	0	1	0	0	1	0	1	1	0	0	1	0	1	1	0	0	0	1	1	0	0	0	0
4469	complete	English	4	Yes, I agree to participate	Ontario	ON	50 to 59 years	40-59	Male	Live with others	No Kids	Urban area	no/nondrinker	no	College degree/diploma	Married/living with partner	White	0	1	0	1	0	0	0	1	0	0	1	0	0	1	0	1	1	0	0	1	0	1	0	1	1	0	0	1	0	0	0	0
6134	complete	English	4	Yes, I agree to participate	Ontario	ON	30 to 39 years	18-39	Male	Live with others	No Kids	Suburban area	Heavy driking	yes	University degree/diploma	Not married/Single	White	1	0	0	1	0	0	0	0	1	1	0	0	0	1	0	1	1	0	0	1	0	1	0	1	0	1	0	0	0	0	1	0
2515	complete	English	4	Yes, I agree to participate	Ontario	ON	60 to 69 years	60+	Female	Live with others	No Kids	Suburban area	no/nondrinker	no	University degree/diploma	Divorced/Separated/Widowed	White	0	0	1	0	1	0	0	0	1	0	1	0	0	1	0	1	1	0	0	1	0	1	0	1	0	1	0	0	0	0	1	1
318	complete	English	4	Yes, I agree to participate	Ontario	ON	40 to 49 years	40-59	Female	Live with others	No Kids	Rural area	no/nondrinker	no	High school or less	Married/living with partner	White	0	1	0	0	1	0	0	1	0	0	1	0	0	1	0	1	0	1	0	1	0	1	0	1	0	0	1	0	1	0	0	0
5574	complete	English	4	Yes, I agree to participate	Ontario	ON	40 to 49 years	40-59	Male	Live with others	Kids	Urban area	no/nondrinker	no	University degree/diploma	Divorced/Separated/Widowed	White	0	1	0	1	0	0	0	1	0	0	1	0	1	0	1	0	0	1	1	0	0	1	1	0	1	0	0	0	0	0	1	1
4347	complete	English	4	Yes, I agree to participate	Ontario	ON	30 to 39 years	18-39	Female	Live with others	No Kids	Suburban area	no/nondrinker	no	University degree/diploma	Married/living with partner	White	1	0	0	0	1	0	0	1	0	0	1	0	0	1	1	0	1	0	0	1	0	1	0	1	0	1	0	0	0	0	1	0
5953	complete	English	4	Yes, I agree to participate	Ontario	ON	70 years and over	60+	Female	Live with others	Kids	Urban area	no/nondrinker	no	High school or less	Divorced/Separated/Widowed	White	0	0	1	0	1	0	0	1	0	0	1	0	1	0	1	0	1	0	0	1	0	1	1	0	1	0	0	0	1	0	0	1
2998	complete	English	4	Yes, I agree to participate	New Brunswick	QC/ATL	70 years and over	60+	Female	Live with others	No Kids	Rural area	no/nondrinker	no	University degree/diploma	Married/living with partner	White	0	0	1	0	1	0	0	1	0				0	1	0	1	1	0	0	1	0	1	0	1	0	0	1	0	0	0	1	0
2224	complete	English	4	Yes, I agree to participate	Nova Scotia	QC/ATL	30 to 39 years	18-39	Male	Live with others	No Kids	Suburban area	REF	no				1	0	0	1	0	0	1	0	0				0	1	0	1	0	1	0	1	0	1	0	1	0	1	0	0	0	0	0	0
6721	complete	English	4	Yes, I agree to participate	Ontario	ON	30 to 39 years	18-39	Female	Live with others	Kids	Suburban area	no/nondrinker	no	University degree/diploma	Married/living with partner	Asian	1	0	0	0	1	0	0	1	0	0	1	0	0	1	0	1	1	0	0	1	0	1	1	0	0	1	0	0	0	0	1	0
4782	complete	English	4	Yes, I agree to participate	Ontario	ON	40 to 49 years	40-59	Male	Live with others	No Kids	Urban area	no/nondrinker	no	Some post-secondary	Married/living with partner	White	0	1	0	1	0	0	0	0	1	0	0	1	1	0	1	0	0	1	1	0	0	1	0	1	1	0	0	0	0	1	0	0
4047	complete	English	4	Yes, I agree to participate	New Brunswick	QC/ATL	18 to 29 years	18-39	Female	Live with others	Kids	Rural area	no/nondrinker	yes	College degree/diploma	Married/living with partner	White	1	0	0	0	1	0	0	1	0	1	0	0	1	0	0	1	0	1	1	0	0	1	1	0	0	0	1	1	0	0	0	0
5184	complete	English	4	Yes, I agree to participate	Ontario	ON	50 to 59 years	40-59	Female	Live with others	No Kids	Suburban area	no/nondrinker	no	High school or less	Married/living with partner	White	0	1	0	0	1	0	0	1	0	0	1	0	0	1	0	1	0	1	0	1	0	1	0	1	0	1	0	0	1	0	0	0
3643	complete	English	4	Yes, I agree to participate	British Columbia	BC	18 to 29 years	18-39	Female	Live with others	No Kids	Urban area	no/nondrinker	no	University degree/diploma	Not married/Single	Asian	1	0	0	0	1	0	0	1	0	0	1	0	1	0	1	0	0	1	0	1	0	1	0	1	1	0	0	0	0	0	1	0
855	complete	English	4	Yes, I agree to participate	Ontario	ON	30 to 39 years	18-39	Female	Live with others	Kids	Rural area	Heavy driking	no	University degree/diploma	Married/living with partner	White	1	0	0	0	1	0	1	0	0	0	1	0	0	1	0	1	0	1	0	1	0	1	1	0	0	0	1	0	0	0	1	0
878	complete	English	4	Yes, I agree to participate	Newfoundland and Labrador	QC/ATL	50 to 59 years	40-59	Male	Live with others	No Kids	Suburban area	Heavy driking	yes	High school or less	Married/living with partner	White	0	1	0	1	0	0	0	1	0	0	1	0	0	1	0	1	0	1	0	1	0	1	0	1	0	1	0	0	1	0	0	0
6603	complete	English	4	Yes, I agree to participate	Alberta	AB	18 to 29 years	18-39	Female	Live with others	Kids	Suburban area	no/nondrinker	no	Some post-secondary	Married/living with partner	White	1	0	0	0	1	0	0	1	0	0	1	0	0	1	0	1	1	0	0	1	0	1	1	0	0	1	0	0	0	1	0	0
1435	complete	English	4	Yes, I agree to participate	Ontario	ON	18 to 29 years	18-39	Female	Live alone	No Kids	Urban area	no/nondrinker	no	University degree/diploma	Not married/Single	Asian	1	0	0	0	1	0	1	0	0	0	1	0	0	1	1	0	0	1	1	0	1	0	0	1	1	0	0	0	0	0	1	0
1952	complete	English	4	Yes, I agree to participate	Ontario	ON	70 years and over	60+	Female	Live with others	No Kids	Urban area	no/nondrinker	no	University degree/diploma	Married/living with partner	White	0	0	1	0	1	0	1	0	0	0	1	0	0	1	0	1	1	0	0	1	0	1	0	1	1	0	0	0	0	0	1	0
1274	complete	English	4	Yes, I agree to participate	British Columbia	BC	70 years and over	60+	Male	Live alone	No Kids	Rural area	no/nondrinker	no	Some post-secondary	Divorced/Separated/Widowed	Other	0	0	1	1	0	0	0	1	0	0	1	0	0	1	0	1	0	1	0	1	1	0	0	1	0	0	1	0	0	1	0	1
2826	complete	English	4	Yes, I agree to participate	New Brunswick	QC/ATL	30 to 39 years	18-39	Female	Live with others	No Kids	Urban area	no/nondrinker	yes	University degree/diploma	Married/living with partner	White	1	0	0	0	1	0	0	1	0	0	1	0	0	1	0	1	1	0	0	1	0	1	0	1	1	0	0	0	0	0	1	0
5921	complete	English	4	Yes, I agree to participate	Ontario	ON	70 years and over	60+	Male	Live with others	No Kids	Urban area	no/nondrinker	no	High school or less	Married/living with partner	White	0	0	1	1	0	0	0	0	1	0	1	0	0	1	0	1	1	0	0	1	0	1	0	1	1	0	0	0	1	0	0	0
5356	complete	English	4	Yes, I agree to participate	Ontario	ON	50 to 59 years	40-59	Male	Live with others	No Kids	Urban area	no/nondrinker	no		Divorced/Separated/Widowed	Asian	0	1	0	1	0	0	1	0	0	0	1	0	0	1	0	1	1	0	0	1	0	1	0	1	1	0	0	0	0	0	0	1
2237	complete	English	4	Yes, I agree to participate	Ontario	ON	50 to 59 years	40-59	Female	Live with others	No Kids	Suburban area	no/nondrinker	no	College degree/diploma	Married/living with partner	White	0	1	0	0	1	0	1	0	0	0	1	0	0	1	0	1	1	0	0	1	0	1	0	1	0	1	0	1	0	0	0	0
1534	complete	English	4	Yes, I agree to participate	Ontario	ON	60 to 69 years	60+	Male	Live alone	No Kids	Urban area	Heavy driking	no	University degree/diploma	Divorced/Separated/Widowed	White	0	0	1	1	0	0	1	0	0	0	1	0	0	1	1	0	1	0	0	1	1	0	0	1	1	0	0	0	0	0	1	1
4104	complete	English	4	Yes, I agree to participate	Ontario	ON	60 to 69 years	60+	Female	Live with others	No Kids	Urban area	no/nondrinker	no	College degree/diploma	Divorced/Separated/Widowed	White	0	0	1	0	1	0	0	1	0	0	1	0	0	1	0	1	1	0	0	1	0	1	0	1	1	0	0	1	0	0	0	1
800	complete	English	4	Yes, I agree to participate	Ontario	ON	70 years and over	60+	Female	Live with others	Kids	Urban area	no/nondrinker	no	Some post-secondary	Not married/Single	White	0	0	1	0	1	0	0	1	0	0	1	0	0	1	0	1	0	1	0	1	0	1	1	0	1	0	0	0	0	1	0	0
3332	complete	English	4	Yes, I agree to participate	Nova Scotia	QC/ATL	30 to 39 years	18-39	Female	Live with others	Kids	Suburban area	Heavy driking	yes	University degree/diploma	Married/living with partner	White	1	0	0	0	1	0	1	0	0	1	0	0	1	0	0	1	0	1	0	1	0	1	1	0	0	1	0	0	0	0	1	0
3807	complete	English	4	Yes, I agree to participate	Ontario	ON	50 to 59 years	40-59	Female	Live with others	No Kids	Urban area	no/nondrinker	no	College degree/diploma	Divorced/Separated/Widowed	White	0	1	0	0	1	0	0	1	0	0	1	0	0	1	1	0	1	0	0	1	0	1	0	1	1	0	0	1	0	0	0	1
6769	complete	English	4	Yes, I agree to participate	Nova Scotia	QC/ATL	30 to 39 years	18-39	Female	Live with others	Kids	Urban area	no/nondrinker	no	University degree/diploma	Married/living with partner	Asian	1	0	0	0	1	0	0	1	0	0	1	0	0	1	0	1	1	0	0	1	0	1	1	0	1	0	0	0	0	0	1	0
4377	complete	English	4	Yes, I agree to participate	Nova Scotia	QC/ATL	30 to 39 years	18-39	Female	Live alone	No Kids	Urban area	no/nondrinker	no	College degree/diploma	Not married/Single	White	1	0	0	0	1	0	0	1	0	0	1	0	0	1	0	1	0	1	0	1	1	0	0	1	1	0	0	1	0	0	0	0
2109	complete	English	4	Yes, I agree to participate	Nova Scotia	QC/ATL	50 to 59 years	40-59	Female	Live with others	No Kids	Suburban area	no/nondrinker	no	Some post-secondary	Divorced/Separated/Widowed	White	0	1	0	0	1	0	0	1	0	0	1	0	0	1	1	0	1	0	0	1	0	1	0	1	0	1	0	0	0	1	0	1
4375	complete	English	4	Yes, I agree to participate	Ontario	ON	40 to 49 years	40-59	Male	Live with others	No Kids	Suburban area	no/nondrinker	no	College degree/diploma	Married/living with partner	Black/Indigenous/Arab/latinos	0	1	0	1	0	0	0	1	0	0	1	0	0	1	0	1	1	0	0	1	0	1	0	1	0	1	0	1	0	0	0	0
833	complete	English	4	Yes, I agree to participate	Ontario	ON	60 to 69 years	60+	Female	Live with others	No Kids	Urban area	no/nondrinker	no	Some post-secondary	Divorced/Separated/Widowed	White	0	0	1	0	1	0	0	0	1	0	1	0	1	0	0	1	0	1	1	0	0	1	0	1	1	0	0	0	0	1	0	1
6026	complete	English	4	Yes, I agree to participate	Quebec	QC/ATL	60 to 69 years	60+	Female	Live with others	Kids	Suburban area	no/nondrinker	no	College degree/diploma	Divorced/Separated/Widowed	White	0	0	1	0	1	0	0	1	0	0	1	0	0	1	0	1	1	0	1	0	0	1	1	0	0	1	0	1	0	0	0	1
782	complete	English	4	Yes, I agree to participate	Nova Scotia	QC/ATL	50 to 59 years	40-59	Female	Live with others	No Kids	Rural area	no/nondrinker	no	Some post-secondary	Not married/Single	White	0	1	0	0	1	0	0	1	0	0	1	0	1	0	1	0	0	1	1	0	0	1	0	1	0	0	1	0	0	1	0	0
3320	complete	English	4	Yes, I agree to participate	British Columbia	BC	50 to 59 years	40-59	Female	Live with others	No Kids	Suburban area	no/nondrinker	no	Some post-secondary	Married/living with partner	Asian	0	1	0	0	1	0	0	0	1	0	1	0	0	1	0	1	0	1	0	1	0	1	0	1	0	1	0	0	0	1	0	0
6089	complete	English	4	Yes, I agree to participate	Saskatchewan	SK/MN	18 to 29 years	18-39	Female	Live with others	No Kids	Urban area	no/nondrinker	no	High school or less	Not married/Single	White	1	0	0	0	1	0	0	1	0	0	1	0	1	0	1	0	0	1	1	0	0	1	0	1	1	0	0	0	1	0	0	0
6778	complete	English	4	Yes, I agree to participate	British Columbia	BC	70 years and over	60+	Male	Live with others	No Kids	Suburban area	no/nondrinker	no	University degree/diploma	Married/living with partner	White	0	0	1	1	0	0	0	1	0	0	1	0	0	1	0	1	1	0	0	1	0	1	0	1	0	1	0	0	0	0	1	0
6363	complete	English	4	Yes, I agree to participate	Alberta	AB	40 to 49 years	40-59	Female	Live with others	No Kids	Rural area	Heavy driking	no	High school or less	Married/living with partner	White	0	1	0	0	1	0	0	0	1	0	1	0	0	1	0	1	0	1	1	0	0	1	0	1	0	0	1	0	1	0	0	0
3763	complete	English	4	Yes, I agree to participate	Ontario	ON	70 years and over	60+	Female	Live with others	No Kids	Urban area	no/nondrinker	no	University degree/diploma	Divorced/Separated/Widowed	White	0	0	1	0	1	0	1	0	0	0	1	0	0	1	1	0	0	1	0	1	0	1	0	1	1	0	0	0	0	0	1	1
4454	complete	English	4	Yes, I agree to participate	Ontario	ON	60 to 69 years	60+	Male	Live with others	No Kids	Rural area	Heavy driking	no	Some post-secondary	Married/living with partner	White	0	0	1	1	0	0	0	1	0	0	1	0	0	1	0	1	1	0	0	1	0	1	0	1	0	0	1	0	0	1	0	0
1048	complete	English	4	Yes, I agree to participate	British Columbia	BC	70 years and over	60+	Male	Live alone	No Kids	Urban area	Heavy driking	no	College degree/diploma	Not married/Single	White	0	0	1	1	0	0	1	0	0				0	1	1	0	0	1	0	1	1	0	0	1	1	0	0	1	0	0	0	0
433	complete	English	4	Yes, I agree to participate	British Columbia	BC	70 years and over	60+	Male	Live with others	No Kids	Suburban area	no/nondrinker	no	Some post-secondary	Married/living with partner	Other	0	0	1	1	0	0	0	1	0	0	1	0	0	1	0	1	1	0	0	1	0	1	0	1	0	1	0	0	0	1	0	0
2128	complete	English	4	Yes, I agree to participate	Alberta	AB	30 to 39 years	18-39	Male	Live with others	No Kids	Urban area	Heavy driking	no	University degree/diploma	Divorced/Separated/Widowed	Asian	1	0	0	1	0	0	0	1	0	0	1	0	1	0	1	0	1	0	0	1	0	1	0	1	1	0	0	0	0	0	1	1
2664	complete	English	4	Yes, I agree to participate	Nova Scotia	QC/ATL	70 years and over	60+	Male	Live alone	No Kids	Urban area	no/nondrinker	no	College degree/diploma	Divorced/Separated/Widowed	White	0	0	1	1	0	0	0	1	0	0	1	0	0	1	0	1	1	0	0	1	1	0	0	1	1	0	0	1	0	0	0	1
1538	complete	English	4	Yes, I agree to participate	Alberta	AB	70 years and over	60+	Female	Live alone	No Kids	Urban area	no/nondrinker	no	Some post-secondary	Divorced/Separated/Widowed	White	0	0	1	0	1	0	0	1	0	0	1	0	0	1	0	1	0	1	0	1	1	0	0	1	1	0	0	0	0	1	0	1
3599	complete	English	4	Yes, I agree to participate	British Columbia	BC	40 to 49 years	40-59	Female	Live with others	No Kids	Urban area	no/nondrinker	no	University degree/diploma	Married/living with partner	Asian	0	1	0	0	1	0	1	0	0	0	1	0	1	0	0	1	0	1	1	0	0	1	0	1	1	0	0	0	0	0	1	0
2319	complete	English	4	Yes, I agree to participate	Nova Scotia	QC/ATL	70 years and over	60+	Male	Live with others	No Kids	Rural area	no/nondrinker	no	Some post-secondary	Married/living with partner	White	0	0	1	1	0	0	0	1	0	0	1	0	0	1	0	1	0	1	0	1	0	1	0	1	0	0	1	0	0	1	0	0
2249	complete	English	4	Yes, I agree to participate	Ontario	ON	70 years and over	60+	Female	Live alone	No Kids	Suburban area	no/nondrinker	no	College degree/diploma	Divorced/Separated/Widowed	White	0	0	1	0	1	0	0	1	0	0	1	0	1	0	1	0	0	1	1	0	1	0	0	1	0	1	0	1	0	0	0	1
4128	complete	English	4	Yes, I agree to participate	British Columbia	BC	40 to 49 years	40-59	Female	Live with others	No Kids	Suburban area	no/nondrinker	no	University degree/diploma	Married/living with partner	White	0	1	0	0	1	0	1	0	0	0	1	0	1	0	1	0	0	1	0	1	0	1	0	1	0	1	0	0	0	0	1	0
3419	complete	English	4	Yes, I agree to participate	Alberta	AB	30 to 39 years	18-39	Male	Live with others	No Kids	Rural area	Heavy driking	no	College degree/diploma	Married/living with partner	White	1	0	0	1	0	0	0	0	1	0	1	0	0	1	0	1	1	0	0	1	0	1	0	1	0	0	1	1	0	0	0	0
897	complete	English	4	Yes, I agree to participate	Alberta	AB	70 years and over	60+	Male	Live with others	No Kids	Urban area	no/nondrinker	no	Some post-secondary	Married/living with partner	White	0	0	1	1	0	0	0	1	0	0	1	0	0	1	0	1	0	1	0	1	0	1	0	1	1	0	0	0	0	1	0	0
847	complete	English	4	Yes, I agree to participate	New Brunswick	QC/ATL	60 to 69 years	60+	Female	Live with others	No Kids	Rural area	no/nondrinker	no	University degree/diploma	Married/living with partner	White	0	0	1	0	1	0	0	1	0	0	1	0	0	1	0	1	1	0	0	1	0	1	0	1	0	0	1	0	0	0	1	0
95	complete	English	4	Yes, I agree to participate	Ontario	ON	40 to 49 years	40-59	Female	Live with others	Kids	Urban area	no/nondrinker	no	University degree/diploma	Married/living with partner	White	0	1	0	0	1	0	0	1	0	0	1	0	1	0	0	1	0	1	1	0	0	1	1	0	1	0	0	0	0	0	1	0
1455	complete	English	4	Yes, I agree to participate	Ontario	ON	50 to 59 years	40-59	Male	Live with others	Kids	Suburban area	no/nondrinker	no	University degree/diploma	Married/living with partner	White	0	1	0	1	0	0	0	1	0	0	1	0	0	1	0	1	1	0	0	1	0	1	1	0	0	1	0	0	0	0	1	0
107	complete	English	4	Yes, I agree to participate	Nova Scotia	QC/ATL	60 to 69 years	60+	Male	Live with others	No Kids	Rural area	no/nondrinker	no	High school or less	Married/living with partner	White	0	0	1	1	0	0	0	0	1	0	1	0	0	1	0	1	0	1	0	1	0	1	0	1	0	0	1	0	1	0	0	0
3270	complete	English	4	Yes, I agree to participate	Saskatchewan	SK/MN	30 to 39 years	18-39	Female	Live with others	No Kids	Urban area	Heavy driking	yes	College degree/diploma	Married/living with partner	White	1	0	0	0	1	0	0	1	0	1	0	0	0	1	0	1	1	0	1	0	0	1	0	1	1	0	0	1	0	0	0	0
2081	complete	English	4	Yes, I agree to participate	Alberta	AB	50 to 59 years	40-59	Male	Live with others	No Kids	Urban area	no/nondrinker	yes	College degree/diploma	Divorced/Separated/Widowed	White	0	1	0	1	0	0	0	0	1	1	0	0	0	1	0	1	1	0	0	1	0	1	0	1	1	0	0	1	0	0	0	1
4556	complete	English	4	Yes, I agree to participate	Ontario	ON	30 to 39 years	18-39	Male	Live with others	No Kids	Urban area	no/nondrinker	no	University degree/diploma	Married/living with partner		1	0	0	1	0	0	0	1	0	0	1	0	0	1	0	1	1	0	0	1	0	1	0	1	1	0	0	0	0	0	1	0
1725	complete	English	4	Yes, I agree to participate	Ontario	ON	40 to 49 years	40-59	Male	Live with others	Kids	Rural area	no/nondrinker	no	College degree/diploma	Married/living with partner	White	0	1	0	1	0	0	0	1	0	0	1	0	0	1	0	1	0	1	0	1	0	1	1	0	0	0	1	1	0	0	0	0
6162	complete	English	4	Yes, I agree to participate	Newfoundland and Labrador	QC/ATL	18 to 29 years	18-39	Male	Live with others	No Kids	Suburban area	no/nondrinker	no	High school or less	Not married/Single	Asian	1	0	0	1	0	0	0	1	0	0	1	0	0	1	1	0	1	0	0	1	0	1	0	1	0	1	0	0	1	0	0	0
2934	complete	English	4	Yes, I agree to participate	Ontario	ON	18 to 29 years	18-39	Male	Live with others	No Kids	Suburban area	no/nondrinker	no	University degree/diploma	Not married/Single	Asian	1	0	0	1	0	0	0	1	0	0	1	0	1	0	1	0	0	1	1	0	0	1	0	1	0	1	0	0	0	0	1	0
1783	complete	English	4	Yes, I agree to participate	Alberta	AB	60 to 69 years	60+	Male	Live with others	Kids	Suburban area	Heavy driking	yes	Some post-secondary	Married/living with partner	White	0	0	1	1	0	0	0	1	0	0	1	0	0	1	0	1	1	0	0	1	0	1	1	0	0	1	0	0	0	1	0	0
6278	complete	English	4	Yes, I agree to participate	Ontario	ON	60 to 69 years	60+	Male	Live with others	No Kids	Rural area	no/nondrinker	no	University degree/diploma	Married/living with partner	White	0	0	1	1	0	0	0	1	0				0	1	0	1	1	0	0	1	0	1	0	1	0	0	1	0	0	0	1	0
1037	complete	English	4	Yes, I agree to participate	Ontario	ON	50 to 59 years	40-59	Female	Live with others	Kids	Suburban area	Heavy driking	no	University degree/diploma	Married/living with partner	Asian	0	1	0	0	1	0	1	0	0	0	1	0	0	1	0	1	0	1	1	0	0	1	1	0	0	1	0	0	0	0	1	0
3016	complete	English	4	Yes, I agree to participate	Ontario	ON	60 to 69 years	60+	Female	Live with others	No Kids	Urban area	no/nondrinker	no	High school or less	Divorced/Separated/Widowed	White	0	0	1	0	1	0	0	1	0	0	1	0	0	1	0	1	0	1	0	1	0	1	0	1	1	0	0	0	1	0	0	1
1905	complete	English	4	Yes, I agree to participate	Saskatchewan	SK/MN	60 to 69 years	60+	Male	Live with others	No Kids	Rural area	Heavy driking	no	College degree/diploma	Married/living with partner	White	0	0	1	1	0	0	0	1	0	0	1	0	0	1	0	1	1	0	0	1	0	1	0	1	0	0	1	1	0	0	0	0
2946	complete	English	4	Yes, I agree to participate	Ontario	ON	18 to 29 years	18-39	Male	Live with others	No Kids	Urban area	Heavy driking	yes	College degree/diploma	Not married/Single	White	1	0	0	1	0	0	0	1	0	0	1	0	0	1	0	1	0	1	0	1	0	1	0	1	1	0	0	1	0	0	0	0
1867	complete	English	4	Yes, I agree to participate	British Columbia	BC	50 to 59 years	40-59	Female	Live with others	No Kids	Rural area	no/nondrinker	no	College degree/diploma	Married/living with partner	White	0	1	0	0	1	0	0	1	0	0	1	0	0	1	0	1	1	0	0	1	0	1	0	1	0	0	1	1	0	0	0	0
761	complete	English	4	Yes, I agree to participate	Saskatchewan	SK/MN	70 years and over	60+	Female	Live with others	No Kids	Urban area	no/nondrinker	no	Some post-secondary	Married/living with partner	White	0	0	1	0	1	0	0	0	1	0	1	0	0	1	0	1	1	0	0	1	0	1	0	1	1	0	0	0	0	1	0	0
3587	complete	English	4	Yes, I agree to participate	Alberta	AB	50 to 59 years	40-59	Male	Live with others	No Kids	Suburban area	no/nondrinker	yes	High school or less	Married/living with partner	White	0	1	0	1	0	0	0	1	0	1	0	0	1	0	1	0	0	1	1	0	0	1	0	1	0	1	0	0	1	0	0	0
2610	complete	English	4	Yes, I agree to participate	Saskatchewan	SK/MN	60 to 69 years	60+	Male	Live with others	No Kids	Rural area	no/nondrinker	no	University degree/diploma	Married/living with partner	White	0	0	1	1	0	0	0	1	0	0	1	0	0	1	0	1	1	0	0	1	0	1	0	1	0	0	1	0	0	0	1	0
6104	complete	English	4	Yes, I agree to participate	Alberta	AB	30 to 39 years	18-39	Male	Live with others	Kids	Rural area	Heavy driking	yes	College degree/diploma	Married/living with partner	White	1	0	0	1	0	0	1	0	0	1	0	0	0	1	0	1	1	0	0	1	0	1	1	0	0	0	1	1	0	0	0	0
2986	complete	English	4	Yes, I agree to participate	Alberta	AB	60 to 69 years	60+	Female	Live alone	No Kids	Suburban area	Heavy driking	no	University degree/diploma	Divorced/Separated/Widowed	White	0	0	1	0	1	0	0	1	0	0	1	0	1	0	0	1	0	1	0	1	1	0	0	1	0	1	0	0	0	0	1	1
5796	complete	English	4	Yes, I agree to participate	British Columbia	BC	40 to 49 years	40-59	Female	Live with others	Kids	Rural area	no/nondrinker	yes	Some post-secondary	Married/living with partner	White	0	1	0	0	1	0	0	1	0	0	1	0	0	1	0	1	1	0	0	1	0	1	1	0	0	0	1	0	0	1	0	0
3069	complete	English	4	Yes, I agree to participate	British Columbia	BC	50 to 59 years	40-59	Male	Live with others	No Kids	Urban area	Heavy driking	no	College degree/diploma	Married/living with partner	White	0	1	0	1	0	0	0	1	0	0	1	0	0	1	0	1	0	1	0	1	0	1	0	1	1	0	0	1	0	0	0	0
5470	complete	English	4	Yes, I agree to participate	Quebec	QC/ATL	18 to 29 years	18-39	Male	Live alone	No Kids	Urban area	Heavy driking	no	University degree/diploma	Not married/Single	Black/Indigenous/Arab/latinos	1	0	0	1	0	0	0	1	0	0	1	0	0	1	1	0	1	0	0	1	1	0	0	1	1	0	0	0	0	0	1	0
560	complete	English	4	Yes, I agree to participate	British Columbia	BC	70 years and over	60+	Female	Live alone	No Kids	Suburban area	no/nondrinker	no	College degree/diploma	Not married/Single	White	0	0	1	0	1	0	0	1	0	0	1	0	0	1	0	1	0	1	0	1	1	0	0	1	0	1	0	1	0	0	0	0
2216	complete	English	4	Yes, I agree to participate	Alberta	AB	30 to 39 years	18-39	Male	Live with others	No Kids	Suburban area	Heavy driking	yes	College degree/diploma	Married/living with partner	Asian	1	0	0	1	0	0	1	0	0	1	0	0	0	1	0	1	1	0	0	1	0	1	0	1	0	1	0	1	0	0	0	0
5586	complete	English	4	Yes, I agree to participate	Nova Scotia	QC/ATL	18 to 29 years	18-39	Male	Live with others	No Kids	Urban area	Heavy driking	yes	University degree/diploma	Not married/Single	Asian	1	0	0	1	0	0	1	0	0	1	0	0	1	0	1	0	0	1	1	0	0	1	0	1	1	0	0	0	0	0	1	0
6500	complete	English	4	Yes, I agree to participate	Prince Edward Island	QC/ATL	30 to 39 years	18-39	Female	Live with others	Kids	Rural area	no/nondrinker	no	College degree/diploma	Married/living with partner	White	1	0	0	0	1	0	0	1	0	0	1	0	0	1	0	1	1	0	0	1	0	1	1	0	0	0	1	1	0	0	0	0
5686	complete	English	4	Yes, I agree to participate	Manitoba	SK/MN	40 to 49 years	40-59	Female	Live with others	Kids	Suburban area	Heavy driking	no	College degree/diploma	Divorced/Separated/Widowed	White	0	1	0	0	1	0	1	0	0	0	1	0	1	0	1	0	0	1	0	1	0	1	1	0	0	1	0	1	0	0	0	1
6843	complete	English	4	Yes, I agree to participate	Alberta	AB	40 to 49 years	40-59	Male	Live with others	Kids	Suburban area	Heavy driking	yes	High school or less	Married/living with partner	White	0	1	0	1	0	0	1	0	0	1	0	0	0	1	0	1	0	1	1	0	0	1	1	0	0	1	0	0	1	0	0	0
446	complete	English	4	Yes, I agree to participate	Prince Edward Island	QC/ATL	60 to 69 years	60+	Female	Live with others	No Kids	Suburban area	no/nondrinker	no	University degree/diploma	Not married/Single	White	0	0	1	0	1	0	0	1	0	0	1	0	1	0	1	0	0	1	1	0	0	1	0	1	0	1	0	0	0	0	1	0
2967	complete	English	4	Yes, I agree to participate	British Columbia	BC	50 to 59 years	40-59	Female	Live with others	No Kids	Rural area	no/nondrinker	no	College degree/diploma	Married/living with partner	White	0	1	0	0	1	0	0	1	0	0	1	0	0	1	0	1	0	1	0	1	0	1	0	1	0	0	1	1	0	0	0	0
6707	complete	English	4	Yes, I agree to participate	Ontario	ON	40 to 49 years	40-59	Female	Live with others	Kids	Urban area	no/nondrinker	no	University degree/diploma	Married/living with partner	White	0	1	0	0	1	0	0	1	0	0	1	0	0	1	0	1	1	0	0	1	0	1	1	0	1	0	0	0	0	0	1	0
2550	complete	English	4	Yes, I agree to participate	Ontario	ON	60 to 69 years	60+	Male	Live alone	No Kids	Urban area	no/nondrinker	no	University degree/diploma	Divorced/Separated/Widowed	White	0	0	1	1	0	0	0	1	0	0	1	0	0	1	0	1	0	1	0	1	1	0	0	1	1	0	0	0	0	0	1	1
1617	complete	English	4	Yes, I agree to participate	Ontario	ON	50 to 59 years	40-59	Female	Live with others	No Kids	Suburban area	Heavy driking	no	University degree/diploma	Married/living with partner	White	0	1	0	0	1	0	1	0	0	0	1	0	0	1	0	1	0	1	0	1	0	1	0	1	0	1	0	0	0	0	1	0
4263	complete	English	4	Yes, I agree to participate	Alberta	AB	50 to 59 years	40-59	Male	Live with others	Kids	Urban area	no/nondrinker	no	Some post-secondary	Married/living with partner	White	0	1	0	1	0	0	0	1	0	0	1	0	0	1	0	1	1	0	0	1	0	1	1	0	1	0	0	0	0	1	0	0
1385	complete	English	4	Yes, I agree to participate	Alberta	AB	50 to 59 years	40-59	Male	Live with others	Kids	Rural area	Heavy driking	no	Some post-secondary	Married/living with partner	White	0	1	0	1	0	0	1	0	0				1	0	0	1	0	1	1	0	0	1	1	0	0	0	1	0	0	1	0	0
1639	complete	English	4	Yes, I agree to participate	Quebec	QC/ATL	70 years and over	60+	Female	Live alone	No Kids	Urban area	no/nondrinker	no	High school or less	Divorced/Separated/Widowed	White	0	0	1	0	1	0	0	0	1	0	1	0	0	1	0	1	1	0	0	1	1	0	0	1	1	0	0	0	1	0	0	1
4540	complete	English	4	Yes, I agree to participate	Ontario	ON	50 to 59 years	40-59	Female	Live with others	No Kids	Rural area	no/nondrinker	no	College degree/diploma	Married/living with partner	White	0	1	0	0	1	0	0	1	0	0	1	0	0	1	0	1	1	0	0	1	0	1	0	1	0	0	1	1	0	0	0	0
2947	complete	English	4	Yes, I agree to participate	Ontario	ON	30 to 39 years	18-39	Male	Live alone	No Kids	Urban area	no/nondrinker	no	University degree/diploma	Not married/Single	White	1	0	0	1	0	0	0	0	1				1	0	1	0	0	1	1	0	1	0	0	1	1	0	0	0	0	0	1	0
2762	complete	English	4	Yes, I agree to participate	Ontario	ON	50 to 59 years	40-59	Female	Live with others	No Kids	Urban area	no/nondrinker	no	College degree/diploma	Married/living with partner	Asian	0	1	0	0	1	0	0	1	0	0	1	0	0	1	0	1	0	1	0	1	0	1	0	1	1	0	0	1	0	0	0	0
913	complete	English	4	Yes, I agree to participate	Alberta	AB	60 to 69 years	60+	Male	Live with others	No Kids	Urban area	Heavy driking	no	High school or less	Married/living with partner		0	0	1	1	0	0	0	1	0	0	1	0	0	1	0	1	0	1	0	1	0	1	0	1	1	0	0	0	1	0	0	0
673	complete	English	4	Yes, I agree to participate	Prince Edward Island	QC/ATL	60 to 69 years	60+	Female	Live with others	No Kids	Suburban area	no/nondrinker	no	High school or less	Married/living with partner	White	0	0	1	0	1	0	0	0	1	0	0	1	1	0	1	0	1	0	1	0	0	1	0	1	0	1	0	0	1	0	0	0
1710	complete	English	4	Yes, I agree to participate	Ontario	ON	70 years and over	60+	Male	Live with others	No Kids	Urban area	no/nondrinker	no	University degree/diploma	Married/living with partner	White	0	0	1	1	0	0	1	0	0	0	1	0	1	0	1	0	0	1	0	1	0	1	0	1	1	0	0	0	0	0	1	0
4697	complete	English	4	Yes, I agree to participate	Ontario	ON	60 to 69 years	60+	Female	Live with others	No Kids	Suburban area	no/nondrinker	no	College degree/diploma	Married/living with partner	Black/Indigenous/Arab/latinos	0	0	1	0	1	0	0	1	0	0	1	0	0	1	0	1	1	0	0	1	0	1	0	1	0	1	0	1	0	0	0	0
2880	complete	English	4	Yes, I agree to participate	Ontario	ON	40 to 49 years	40-59	Male	Live with others	No Kids	Suburban area	Heavy driking	no	College degree/diploma	Married/living with partner	White	0	1	0	1	0	0	0	1	0	0	1	0	0	1	0	1	1	0	0	1	0	1	0	1	0	1	0	1	0	0	0	0
1625	complete	English	4	Yes, I agree to participate	Ontario	ON	40 to 49 years	40-59	Male	Live with others	No Kids	Urban area	no/nondrinker	no	College degree/diploma	Divorced/Separated/Widowed	White	0	1	0	1	0	0	1	0	0				0	1	0	1	0	1	0	1	0	1	0	1	1	0	0	1	0	0	0	1
68	complete	English	4	Yes, I agree to participate	British Columbia	BC	40 to 49 years	40-59	Female	Live with others	No Kids	Urban area	no/nondrinker	no	University degree/diploma	Married/living with partner	White	0	1	0	0	1	0	0	1	0	0	1	0	0	1	0	1	1	0	0	1	0	1	0	1	1	0	0	0	0	0	1	0
4780	complete	English	4	Yes, I agree to participate	Ontario	ON	60 to 69 years	60+	Male	Live with others	No Kids	Urban area	no/nondrinker	no	University degree/diploma	Married/living with partner	White	0	0	1	1	0	0	0	1	0	0	1	0	0	1	0	1	1	0	0	1	0	1	0	1	1	0	0	0	0	0	1	0
3603	complete	English	4	Yes, I agree to participate	Ontario	ON	40 to 49 years	40-59	Female	Live alone	No Kids	Urban area	Heavy driking	no	University degree/diploma	Married/living with partner	Asian	0	1	0	0	1	0	0	0	1	0	1	0	0	1	0	1	0	1	0	1	1	0	0	1	1	0	0	0	0	0	1	0
6754	complete	English	4	Yes, I agree to participate	Ontario	ON	60 to 69 years	60+	Female	Live with others	No Kids	Suburban area	Heavy driking	no	High school or less	Married/living with partner	White	0	0	1	0	1	0	0	1	0	0	1	0	0	1	0	1	1	0	0	1	0	1	0	1	0	1	0	0	1	0	0	0
644	complete	English	4	Yes, I agree to participate	British Columbia	BC	50 to 59 years	40-59	Female	Live alone	No Kids	Rural area	no/nondrinker	no	High school or less	Divorced/Separated/Widowed	White	0	1	0	0	1	0	0	1	0	0	1	0	0	1	0	1	1	0	0	1	1	0	0	1	0	0	1	0	1	0	0	1
5331	complete	English	4	Yes, I agree to participate	Ontario	ON	30 to 39 years	18-39	Female	Live with others	Kids	Suburban area	no/nondrinker	no	College degree/diploma	Married/living with partner		1	0	0	0	1	0	0	1	0	0	1	0	0	1	1	0	1	0	1	0	0	1	1	0	0	1	0	1	0	0	0	0
3673	complete	English	4	Yes, I agree to participate	Ontario	ON	18 to 29 years	18-39	Female	Live with others	No Kids	Suburban area	no/nondrinker	no	College degree/diploma	Not married/Single	Black/Indigenous/Arab/latinos	1	0	0	0	1	0	0	1	0	0	1	0	0	1	0	1	0	1	0	1	0	1	0	1	0	1	0	1	0	0	0	0
4283	complete	English	4	Yes, I agree to participate	British Columbia	BC	30 to 39 years	18-39	Male	Live with others	No Kids	Suburban area	Heavy driking	no	Some post-secondary	Not married/Single	Asian	1	0	0	1	0	0	1	0	0	0	1	0	0	1	0	1	1	0	0	1	0	1	0	1	0	1	0	0	0	1	0	0
1501	complete	English	4	Yes, I agree to participate	Ontario	ON	30 to 39 years	18-39	Female	Live with others	No Kids	Urban area	no/nondrinker	no	University degree/diploma	Married/living with partner		1	0	0	0	1	0	0	0	1	0	1	0	0	1	1	0	0	1	0	1	0	1	0	1	1	0	0	0	0	0	1	0
2369	complete	English	4	Yes, I agree to participate	British Columbia	BC	50 to 59 years	40-59	Female	Live with others	Kids	Suburban area	no/nondrinker	no	University degree/diploma	Not married/Single	Asian	0	1	0	0	1	0	0	1	0	0	1	0	0	1	0	1	0	1	0	1	0	1	1	0	0	1	0	0	0	0	1	0
2630	complete	English	4	Yes, I agree to participate	Alberta	AB	40 to 49 years	40-59	Female	Live with others	Kids	Suburban area	no/nondrinker	no	University degree/diploma	Married/living with partner	White	0	1	0	0	1	0	0	1	0	0	1	0	0	1	0	1	0	1	0	1	0	1	1	0	0	1	0	0	0	0	1	0
2956	complete	English	4	Yes, I agree to participate	Ontario	ON	30 to 39 years	18-39	Male	Live with others	No Kids	Urban area	no/nondrinker	no	University degree/diploma	Married/living with partner	Asian	1	0	0	1	0	0	0	0	1	0	1	0	0	1	0	1	0	1	0	1	0	1	0	1	1	0	0	0	0	0	1	0
3010	complete	English	4	Yes, I agree to participate	British Columbia	BC	18 to 29 years	18-39	Male	Live with others	No Kids	Urban area	no/nondrinker	no	University degree/diploma	Married/living with partner	Asian	1	0	0	1	0	0				0	1	0	0	1	0	1	0	1	0	1	0	1	0	1	1	0	0	0	0	0	1	0
3469	complete	English	4	Yes, I agree to participate	Ontario	ON	40 to 49 years	40-59	Male	Live with others	No Kids	Urban area	no/nondrinker	no	University degree/diploma	Married/living with partner	Black/Indigenous/Arab/latinos	0	1	0	1	0	0	0	1	0	0	1	0	0	1	0	1	1	0	0	1	0	1	0	1	1	0	0	0	0	0	1	0
4061	complete	English	4	Yes, I agree to participate	Ontario	ON	50 to 59 years	40-59	Female	Live with others	No Kids	Urban area	no/nondrinker	no	College degree/diploma	Divorced/Separated/Widowed	White	0	1	0	0	1	0	0	1	0	0	1	0	0	1	0	1	0	1	1	0	0	1	0	1	1	0	0	1	0	0	0	1
4274	complete	English	4	Yes, I agree to participate	Ontario	ON	30 to 39 years	18-39	Male	Live with others	Kids	Urban area	Heavy driking	yes	College degree/diploma	Married/living with partner	Asian	1	0	0	1	0	0	1	0	0	1	0	0	1	0	0	1	1	0	1	0	0	1	1	0	1	0	0	1	0	0	0	0
6434	complete	English	4	Yes, I agree to participate	Ontario	ON	18 to 29 years	18-39	Female	Live with others	No Kids	Urban area	no/nondrinker	no	High school or less	Not married/Single	Black/Indigenous/Arab/latinos	1	0	0	0	1	0	0	1	0	0	1	0	0	1	0	1	1	0	0	1	0	1	0	1	1	0	0	0	1	0	0	0
4419	complete	English	4	Yes, I agree to participate	Quebec	QC/ATL	30 to 39 years	18-39	Male	Live with others	No Kids	Rural area	no/nondrinker	no	University degree/diploma	Married/living with partner	White	1	0	0	1	0	0	1	0	0	0	1	0	1	0	1	0	0	1	1	0	0	1	0	1	0	0	1	0	0	0	1	0
685	complete	English	4	Yes, I agree to participate	British Columbia	BC	40 to 49 years	40-59	Female	Live with others	Kids	Urban area	no/nondrinker	yes	High school or less	Married/living with partner	White	0	1	0	0	1	0	0	0	1	0	1	0	0	1	0	1	0	1	0	1	0	1	1	0	1	0	0	0	1	0	0	0
205	complete	English	4	Yes, I agree to participate	British Columbia	BC	50 to 59 years	40-59	Female	Live alone	No Kids	Urban area	no/nondrinker	no	High school or less	Not married/Single	White	0	1	0	0	1	0	1	0	0	0	1	0	0	1	0	1	1	0	0	1	1	0	0	1	1	0	0	0	1	0	0	0
2670	complete	English	4	Yes, I agree to participate	Ontario	ON	40 to 49 years	40-59	Female	Live with others	No Kids	Urban area	no/nondrinker	no	University degree/diploma	Married/living with partner		0	1	0	0	1	0							0	1	0	1	0	1	0	1	0	1	0	1	1	0	0	0	0	0	1	0
6082	complete	English	4	Yes, I agree to participate	Ontario	ON	18 to 29 years	18-39	Male	Live with others	Kids	Urban area	Heavy driking	no	High school or less	Not married/Single	White	1	0	0	1	0	0	0	1	0	0	1	0	0	1	0	1	0	1	1	0	0	1	1	0	1	0	0	0	1	0	0	0
1771	complete	English	4	Yes, I agree to participate	Nova Scotia	QC/ATL	30 to 39 years	18-39	Male	Live with others	No Kids	Urban area	no/nondrinker	no	University degree/diploma	Married/living with partner	White	1	0	0	1	0	0	0	1	0	0	1	0	0	1	0	1	1	0	0	1	0	1	0	1	1	0	0	0	0	0	1	0
572	complete	English	4	Yes, I agree to participate	British Columbia	BC	30 to 39 years	18-39	Female	Live with others	No Kids	Urban area	Heavy driking	no	University degree/diploma	Married/living with partner	White	1	0	0	0	1	0	0	1	0	0	1	0	0	1	0	1	0	1	0	1	0	1	0	1	1	0	0	0	0	0	1	0
6487	complete	English	4	Yes, I agree to participate	Newfoundland and Labrador	QC/ATL	30 to 39 years	18-39	Male	Live with others	Kids	Rural area	no/nondrinker	no	University degree/diploma	Married/living with partner	White	1	0	0	1	0	0	0	0	1	0	1	0	0	1	1	0	1	0	1	0	0	1	1	0	0	0	1	0	0	0	1	0
5591	complete	English	4	Yes, I agree to participate	Alberta	AB	40 to 49 years	40-59	Female	Live alone	No Kids	Urban area	no/nondrinker	no	University degree/diploma	Not married/Single	White	0	1	0	0	1	0	0	1	0	0	1	0	0	1	0	1	1	0	0	1	1	0	0	1	1	0	0	0	0	0	1	0
1537	complete	English	4	Yes, I agree to participate	Alberta	AB	30 to 39 years	18-39	Male	Live alone	No Kids	Urban area	no/nondrinker	no	University degree/diploma	Not married/Single	Asian	1	0	0	1	0	0	0	1	0	0	1	0	0	1	0	1	1	0	0	1	1	0	0	1	1	0	0	0	0	0	1	0
73	complete	English	4	Yes, I agree to participate	Ontario	ON	30 to 39 years	18-39	Female	Live with others	Kids	Rural area	Heavy driking	no	University degree/diploma	Married/living with partner	White	1	0	0	0	1	0	1	0	0	0	0	1	1	0	0	1	1	0	1	0	0	1	1	0	0	0	1	0	0	0	1	0
2030	complete	English	4	Yes, I agree to participate	New Brunswick	QC/ATL	60 to 69 years	60+	Female	Live alone	No Kids	Urban area	Heavy driking	no	University degree/diploma	Not married/Single	White	0	0	1	0	1	0	0	1	0	0	1	0	0	1	0	1	1	0	0	1	1	0	0	1	1	0	0	0	0	0	1	0
242	complete	English	4	Yes, I agree to participate	Ontario	ON	30 to 39 years	18-39	Male	Live alone	No Kids	Urban area	no/nondrinker	no	University degree/diploma	Married/living with partner	Asian	1	0	0	1	0	0	0	1	0	0	1	0	0	1	0	1	1	0	0	1	1	0	0	1	1	0	0	0	0	0	1	0
2183	complete	English	4	Yes, I agree to participate	Ontario	ON	50 to 59 years	40-59	Female	Live with others	No Kids	Rural area	no/nondrinker	yes	College degree/diploma	Not married/Single	White	0	1	0	0	1	0	0	1	0	0	1	0	1	0	1	0	0	1	0	1	0	1	0	1	0	0	1	1	0	0	0	0
6886	complete	English	4	Yes, I agree to participate	Alberta	AB	30 to 39 years	18-39	Female	Live alone	No Kids	Suburban area	no/nondrinker	yes	University degree/diploma	Not married/Single	White	1	0	0	0	1	0	0	1	0	0	1	0	0	1	0	1	1	0	0	1	1	0	0	1	0	1	0	0	0	0	1	0
653	complete	English	4	Yes, I agree to participate	Ontario	ON	60 to 69 years	60+	Male	Live with others	No Kids	Urban area	no/nondrinker	no	College degree/diploma	Married/living with partner	White	0	0	1	1	0	0	0	1	0	0	1	0	0	1	0	1	0	1	0	1	0	1	0	1	1	0	0	1	0	0	0	0
48	complete	English	4	Yes, I agree to participate	Ontario	ON	50 to 59 years	40-59	Female	Live with others	No Kids	Suburban area	no/nondrinker	no	College degree/diploma	Not married/Single	White	0	1	0	0	1	0	0	1	0	0	1	0	1	0	1	0	0	1	0	1	0	1	0	1	0	1	0	1	0	0	0	0
2761	complete	English	4	Yes, I agree to participate	Alberta	AB	30 to 39 years	18-39	Male	Live with others	Kids	Suburban area	no/nondrinker	yes	University degree/diploma	Married/living with partner	White	1	0	0	1	0	0	0	1	0	0	1	0	1	0	1	0	0	1	0	1	0	1	1	0	0	1	0	0	0	0	1	0
1531	complete	English	4	Yes, I agree to participate	Alberta	AB	30 to 39 years	18-39	Male	Live with others	No Kids	Suburban area	Heavy driking	no	University degree/diploma	Married/living with partner	Asian	1	0	0	1	0	0	1	0	0	0	1	0	0	1	1	0	0	1	1	0	0	1	0	1	0	1	0	0	0	0	1	0
5100	complete	English	4	Yes, I agree to participate	Alberta	AB	18 to 29 years	18-39	Male	Live with others	No Kids	Urban area	no/nondrinker	no	University degree/diploma	Married/living with partner	White	1	0	0	1	0	0	0	1	0	0	1	0	0	1	0	1	1	0	0	1	0	1	0	1	1	0	0	0	0	0	1	0
6291	complete	English	4	Yes, I agree to participate	Quebec	QC/ATL	40 to 49 years	40-59	Female	Live with others	Kids	Urban area	no/nondrinker	no	College degree/diploma	Married/living with partner	Asian	0	1	0	0	1	0	0	1	0	0	1	0	0	1	0	1	1	0	0	1	0	1	1	0	1	0	0	1	0	0	0	0
4750	complete	English	4	Yes, I agree to participate	Alberta	AB	40 to 49 years	40-59	Male	Live with others	Kids	Urban area	no/nondrinker	no	University degree/diploma	Divorced/Separated/Widowed	White	0	1	0	1	0	0	1	0	0	0	1	0	0	1	0	1	1	0	0	1	0	1	1	0	1	0	0	0	0	0	1	1
527	complete	English	4	Yes, I agree to participate	British Columbia	BC	50 to 59 years	40-59	Male	Live alone	No Kids	Rural area	no/nondrinker	no	University degree/diploma	Not married/Single	White	0	1	0	1	0	0	0	1	0	0	1	0	0	1	0	1	0	1	0	1	1	0	0	1	0	0	1	0	0	0	1	0
3376	complete	English	4	Yes, I agree to participate	Ontario	ON	18 to 29 years	18-39	Female	Live with others	No Kids	Urban area	Heavy driking	no	High school or less	Not married/Single	Black/Indigenous/Arab/latinos	1	0	0	0	1	0	1	0	0	0	1	0	0	1	0	1	1	0	0	1	0	1	0	1	1	0	0	0	1	0	0	0
3668	complete	English	4	Yes, I agree to participate	British Columbia	BC	18 to 29 years	18-39	Male	Live with others	No Kids	Urban area	no/nondrinker	no	Some post-secondary	Not married/Single	Asian	1	0	0	1	0	0	1	0	0	0	1	0	1	0	0	1	0	1	1	0	0	1	0	1	1	0	0	0	0	1	0	0
5023	complete	English	4	Yes, I agree to participate	Ontario	ON	30 to 39 years	18-39	Female	Live with others	Kids	Rural area	Heavy driking	no	College degree/diploma	Married/living with partner	White	1	0	0	0	1	0	0	1	0	0	1	0	0	1	1	0	1	0	0	1	0	1	1	0	0	0	1	1	0	0	0	0
603	complete	English	4	Yes, I agree to participate	Nova Scotia	QC/ATL	50 to 59 years	40-59	Male	Live with others	No Kids	Rural area	no/nondrinker	no				0	1	0	1	0	0							0	1	0	1	0	1	0	1	0	1	0	1	0	0	1	0	0	0	0	0
421	complete	English	4	Yes, I agree to participate	Ontario	ON	40 to 49 years	40-59	Female	Live with others	Kids	Suburban area	no/nondrinker	no	College degree/diploma	Married/living with partner	Asian	0	1	0	0	1	0	0	1	0	0	1	0	0	1	0	1	1	0	0	1	0	1	1	0	0	1	0	1	0	0	0	0
2377	complete	English	4	Yes, I agree to participate	Ontario	ON	18 to 29 years	18-39	Female	Live with others	No Kids	Urban area	no/nondrinker	no	High school or less	Married/living with partner	Other	1	0	0	0	1	0							0	1	0	1	0	1	0	1	0	1	0	1	1	0	0	0	1	0	0	0
599	complete	English	4	Yes, I agree to participate	Ontario	ON	70 years and over	60+	Female	Live alone	No Kids	Rural area	no/nondrinker	no	High school or less	Divorced/Separated/Widowed	White	0	0	1	0	1	0	0	1	0	0	1	0	0	1	0	1	1	0	0	1	1	0	0	1	0	0	1	0	1	0	0	1
4878	complete	English	4	Yes, I agree to participate	Ontario	ON	70 years and over	60+	Female	Live with others	No Kids	Suburban area	no/nondrinker	no	Some post-secondary	Married/living with partner	Asian	0	0	1	0	1	0	0	1	0	0	1	0	0	1	0	1	1	0	0	1	0	1	0	1	0	1	0	0	0	1	0	0
[truncated: 4,528 more rows]
[truncated: 31 more columns]
